# Supplementary material for: Genome-Wide Identification and Expression Analysis of the CesA/Csl Superfamily in Madhuca pasquieri
Source: Biology (Basel). 2026 Jun 6;15(12):895. doi: 10.3390/biology15120895 (PMC13295593; doi:10.3390/biology15120895)
Supplement: Supplementary file 1 [file biology-15-00895-s001.zip › Table S1.xlsx]

## Sheet: Sheet1
Table S1. Protein sequences used in this study
Accession	Database	Name	Species	Sequence
NP_194967.1	NCBI RefSeq	AtCesA1	Arabidopsis thaliana	MEASAGLVAGSYRRNELVRIRHESDGGTKPLKNMNGQICQICGDDVGLAETGDVFVACNECAFPVCRPCYEYERKDGTQCCPQCKTRFRRHRGSPRVEGDEDEDDVDDIENEFNYAQGANKARHQRHGEEFSSSSRHESQPIPLLTHGHTVSGEIRTPDTQSVRTTSGPLGPSDRNAISSPYIDPRQPVPVRIVDPSKDLNSYGLGNVDWKERVEGWKLKQEKNMLQMTGKYHEGKGGEIEGTGSNGEELQMADDTRLPMSRVVPIPSSRLTPYRVVIILRLIILCFFLQYRTTHPVKNAYPLWLTSVICEIWFAFSWLLDQFPKWYPINRETYLDRLAIRYDRDGEPSQLVPVDVFVSTVDPLKEPPLVTANTVLSILSVDYPVDKVACYVSDDGSAM…
NP_001318288.1	NCBI RefSeq	AtCesA10	Arabidopsis thaliana	MVAGSYRRYEFVRNRDDSDDGLKPLKDLNGQICQICGDDVGLTKTGNVFVACNECGFPLCQSCYEYERKDGSQCCPQCKARFRRHNGSPRVEVDEKEDDVNDIENEFDYTQGNNKARLPHRAEEFSSSSRHEESLPVSLLTHGHPVSGEIPTPDRNATLSPCIDPQLPVPVRILDPSKDLNSYGLVNVDWKKRIQGWKLKQDKNMIHMTGKYHEGKGGEFEGTGSNGDELQMVDDARLPMSRVVHFPSARMTPYRIVIVLRLIILGVFLHYRTTHPVKDAYALWLTSVICEIWFAFSWLLDQFPKWYPINRETFLDRLALRYDRDGEPSQLAPVDVFVSTVDPMKEPPLVTANTVLSILAVDYPVDKVACYVSDDGSAMLTFEALSETAEFSKKWVPFC…
NP_195645.1	NCBI RefSeq	AtCesA2	Arabidopsis thaliana	MNTGGRLIAGSHNRNEFVLINADESARIRSVQELSGQTCQICGDEIELTVSSELFVACNECAFPVCRPCYEYERREGNQACPQCKTRYKRIKGSPRVDGDDEEEEDIDDLEYEFDHGMDPEHAAEAALSSRLNTGRGGLDSAPPGSQIPLLTYCDEDADMYSDRHALIVPPSTGYGNRVYPAPFTDSSAPPQARSMVPQKDIAEYGYGSVAWKDRMEVWKRRQGEKLQVIKHEGGNNGRGSNDDDELDDPDMPMMDEGRQPLSRKLPIRSSRINPYRMLILCRLAILGLFFHYRILHPVNDAYGLWLTSVICEIWFAVSWILDQFPKWYPIERETYLDRLSLRYEKEGKPSGLAPVDVFVSTVDPLKEPPLITANTVLSILAVDYPVDKVACYVSDDGA…
NP_196136.1	NCBI RefSeq	AtCesA3	Arabidopsis thaliana	MESEGETAGKPMKNIVPQTCQICSDNVGKTVDGDRFVACDICSFPVCRPCYEYERKDGNQSCPQCKTRYKRLKGSPAIPGDKDEDGLADEGTVEFNYPQKEKISERMLGWHLTRGKGEEMGEPQYDKEVSHNHLPRLTSRQDTSGEFSAASPERLSVSSTIAGGKRLPYSSDVNQSPNRRIVDPVGLGNVAWKERVDGWKMKQEKNTGPVSTQAASERGGVDIDASTDILADEALLNDEARQPLSRKVSIPSSRINPYRMVIMLRLVILCLFLHYRITNPVPNAFALWLVSVICEIWFALSWILDQFPKWFPVNRETYLDRLALRYDREGEPSQLAAVDIFVSTVDPLKEPPLVTANTVLSILAVDYPVDKVSCYVSDDGAAMLSFESLAETSEFARKW…
NP_199216.2	NCBI RefSeq	AtCesA4	Arabidopsis thaliana	MEPNTMASFDDEHRHSSFSAKICKVCGDEVKDDDNGQTFVACHVCVYPVCKPCYEYERSNGNKCCPQCNTLYKRHKGSPKIAGDEENNGPDDSDDELNIKYRQDGSSIHQNFAYGSENGDYNSKQQWRPNGRAFSSTGSVLGKDFEAERDGYTDAEWKERVDKWKARQEKRGLVTKGEQTNEDKEDDEEEYLDAEARQPLWRKVPISSSKISPYRIVIVLRLVILVFFFRFRILTPAKDAYPLWLISVICEIWFALSWILDQFPKWFPINRETYLDRLSMRFERDGEKNKLAPVDVFVSTVDPLKEPPIITANTILSILAVDYPVNKVSCYVSDDGASMLLFDTLSETSEFARRWVPFCKKYNVEPRAPEFYFSEKIDYLKDKVQTTFVKDRRAMKREY…
NP_196549.1	NCBI RefSeq	AtCesA5	Arabidopsis thaliana	MNTGGRLIAGSHNRNEFVLINADESARIRSVEELSGQTCQICGDEIELSVDGESFVACNECAFPVCRPCYEYERREGNQSCPQCKTRYKRIKGSPRVEGDEEDDGIDDLDFEFDYSRSGLESETFSRRNSEFDLASAPPGSQIPLLTYGEEDVEISSDSHALIVSPSPGHIHRVHQPHFPDPAAHPRPMVPQKDLAVYGYGSVAWKDRMEEWKRKQNEKYQVVKHDGDSSLGDGDDADIPMMDEGRQPLSRKVPIKSSKINPYRMLIVLRLVILGLFFHYRILHPVNDAYALWLISVICEIWFAVSWVLDQFPKWYPIERETYLDRLSLRYEKEGKPSELAGVDVFVSTVDPMKEPPLITANTVLSILAVDYPVDRVACYVSDDGAAMLTFEALSETAE…
NP_201279.1	NCBI RefSeq	AtCesA6	Arabidopsis thaliana	MNTGGRLIAGSHNRNEFVLINADENARIRSVQELSGQTCQICRDEIELTVDGEPFVACNECAFPVCRPCYEYERREGNQACPQCKTRFKRLKGSPRVEGDEEEDDIDDLDNEFEYGNNGIGFDQVSEGMSISRRNSGFPQSDLDSAPPGSQIPLLTYGDEDVEISSDRHALIVPPSLGGHGNRVHPVSLSDPTVAAHPRPMVPQKDLAVYGYGSVAWKDRMEEWKRKQNEKLQVVRHEGDPDFEDGDDADFPMMDEGRQPLSRKIPIKSSKINPYRMLIVLRLVILGLFFHYRILHPVKDAYALWLISVICEIWFAVSWVLDQFPKWYPIERETYLDRLSLRYEKEGKPSGLSPVDVFVSTVDPLKEPPLITANTVLSILAVDYPVDKVACYVSDDGAA…
NP_197244.1	NCBI RefSeq	AtCesA7	Arabidopsis thaliana	MEASAGLVAGSHNRNELVVIHNHEEPKPLKNLDGQFCEICGDQIGLTVEGDLFVACNECGFPACRPCYEYERREGTQNCPQCKTRYKRLRGSPRVEGDEDEEDIDDIEYEFNIEHEQDKHKHSAEAMLYGKMSYGRGPEDDENGRFPPVIAGGHSGEFPVGGGYGNGEHGLHKRVHPYPSSEAGSEGGWRERMDDWKLQHGNLGPEPDDDPEMGLIDEARQPLSRKVPIASSKINPYRMVIVARLVILAVFLRYRLLNPVHDALGLWLTSVICEIWFAVSWILDQFPKWFPIERETYLDRLSLRYEREGEPNMLAPVDVFVSTVDPLKEPPLVTSNTVLSILAMDYPVEKISCYVSDDGASMLTFESLSETAEFARKWVPFCKKFSIEPRAPEMYFTLK…
NP_567564.1	NCBI RefSeq	AtCesA8	Arabidopsis thaliana	MMESRSPICNTCGEEIGVKSNGEFFVACHECSFPICKACLEYEFKEGRRICLRCGNPYDENVFDDVETKTSKTQSIVPTQTNNTSQDSGIHARHISTVSTIDSELNDEYGNPIWKNRVESWKDKKDKKSKKKKKDPKATKAEQHEAQIPTQQHMEDTPPNTESGATDVLSVVIPIPRTKITSYRIVIIMRLIILALFFNYRITHPVDSAYGLWLTSVICEIWFAVSWVLDQFPKWSPINRETYIDRLSARFEREGEQSQLAAVDFFVSTVDPLKEPPLITANTVLSILALDYPVDKVSCYVSDDGAAMLSFESLVETADFARKWVPFCKKYSIEPRAPEFYFSLKIDYLRDKVQPSFVKERRAMKRDYEEFKIRMNALVAKAQKTPEEGWTMQDGTSWP…
NP_179768.1	NCBI RefSeq	AtCesA9	Arabidopsis thaliana	MNTGGRLIAGSHNRNEFVLINADDTARIRSAEELSGQTCKICRDEIELTDNGEPFIACNECAFPTCRPCYEYERREGNQACPQCGTRYKRIKGSPRVEGDEEDDDIDDLEHEFYGMDPEHVTEAALYYMRLNTGRGTDEVSHLYSASPGSEVPLLTYCDEDSDMYSDRHALIVPPSTGLGNRVHHVPFTDSFASIHTRPMVPQKDLTVYGYGSVAWKDRMEVWKKQQIEKLQVVKNERVNDGDGDGFIVDELDDPGLPMMDEGRQPLSRKLPIRSSRINPYRMLIFCRLAILGLFFHYRILHPVNDAFGLWLTSVICEIWFAVSWILDQFPKWYPIERETYLDRLSLRYEKEGKPSELAPVDVFVSTVDPLKEPPLITANTVLSILAVDYPVEKVACYV…
NP_001319964.1	NCBI RefSeq	AtCslA1	Arabidopsis thaliana	MSLFLKPFLFLYDTTLSLLLLLFNGWSLEDTAAAQKRREADKNAAETEWIQLQYLWTKTRSVVLLPVFKGLVVMCLVLSIIVFFESFYMNFVILFVKLFKRKPHKVYKWEAMQEDVEVGPDNYPMVLIQIPMYNEKEEGVDVEIAKWQSQGINIRCERRDNRNGYKAGAMKEALTQSYVKQCDFVAVFDADFQPEPDYLIRAVPFLVHNPDVALVQARWIFVNANKCLMTRMQEMSLNYHFKVEQESGSTRHAFFGFNGTAGVWRISAMEAAGGWKSRTTVEDMDLAVRVGLHGWKFVYLNDLTVRNELPSKFKAYRFQQHRWSCGPANLFRKMTMEIIFNKRVSIWKKFYVIYSFFFVRKVAVHFLTFFFYCIIVPTSVFFPEIHIPSWSTIYVPSLI…
NP_173818.1	NCBI RefSeq	AtCslA10	Arabidopsis thaliana	MTTFLKSLIFLQDSCLAFLSLMFHRGSSEDAAEALKKLETSINGARISFDTTWTREFRSLFIVPLFKCLVAFCLIISLLVFIEGIYMNLVVLYVKVFERKPEKVYRWEAMQEDIELGHETYPMVLVQIPMYNEKEVLQLSIGAACRLIWPLDRLIVQVLDDSTDQTIKELVNTECAKWESKGVNIKCERRDNRNGYKAGALKEGMKHNYVKLCNYVVIFDADFQPEPDYLQHSVPFLVHNPEVALVQARWRFMNANKCLMTRMQEMSLNYHFMAEQESGSTRHAFFSFNGTAGVWRMAAMEEAGGWHDRTTVEDMDLAVRAGLLGWKFVFLNDLTVKSELPSKFKAFRFQQHRWSCGPANLFRKMIMEIIRNKRVTIWKKLYLVYSFFFLRKIIVHCFT…
NP_001330942.1	NCBI RefSeq	AtCslA11	Arabidopsis thaliana	MKTMWWRDMRSLLIVPMFKCLVAICLVISLLVFVESLYMNIVVIYVKLCKRKPEKIYKWEAMQEDLELGNQNFPMVLVQIPMYNEREVFKLSIGAACRLIWPLDRLIVQVLDDSTDPTIMEMVSTECGKWATKGINIKCERRDNRNGYKAGALKQGMRHSYVKTCTYIAIFDADFQPEPDYLERTVPFLIHNPELALVQARWKFVNAKKCLMTRMQEMSLNYHFTAEQESGSTRHAFFGFNGTAGVWRLAAMEEAGGWKDRTTVEDMDLAVRVGLHGWKFVFVNDVSVKSELPSQFKAFRFQQHRWSCGPANLFRKMTMEIIRNKRVTIWKKLYVIYSFFFVRKIIVHFFTFFFYCFILPTSVFFPEVNIPTWSTVYFPFMITLFNAIATPRSFYLVIF…
NP_191159.2	NCBI RefSeq	AtCslA14	Arabidopsis thaliana	MATLSDGLFDDMSVLGVIGYVLEQTRFIFLVPILKRLVNLCQVVSVLLFVDAAYMAIVVAIVKLLGRTPQKVLKWESFKSDDIELAPSSNHPMVLIQIPIFNEKEVCQLSIGAACKLSWPLDRMIIQVLDDSTEEESQKLVRLECKKWESEGITIKSEVRGGFREGFKAGALTAGMKHSYVDEYKCEFVVIFDADFQPEPDFLERTVPFLVHNPEIALVQAGWKYGNADECCMTRIQEMSLNYHFAVEQKSGSSILGFFGFNGTAGVWRIKALNEAEGWKDRTIVEDMDLAVRAYLRGSKFVYVDDVKVKNELPSSFQAYRFQQHRWSCGPANLFKKIAMEIIKNQNVSLWKKVYLIYNFFFLRKIVVHIFTFVFYCVILPATVIFPEIEVPKWTTIYI…
NP_193077.2	NCBI RefSeq	AtCslA15	Arabidopsis thaliana	MFLLLKPLLSLHDLSLNLLSVMFHGETLKASVDGVGINMSTMWRETRNVFIVPLFKCIVVMCLIISLLVFVESVYMNLVVLYVKLFNRKPEKVYKWEAMQEDMELGHQNYPMVLVQIPMYNEREVFELSIGAACRLTWPSDRLIVQVLDDSTDPAIMELVSMECTKWASKDININYERRENRNGYKAGALKHGMRHSYVKQCQYLAIFDADFQPEPDYLQRAIPFLIHNPEVALVQARWRFVNANTCLMTRMQEMSLNYHFMAEQQSGSTRHAFFGFNGTAGVWRMVAMEEAGGWKDRTTVEDMDLAVRVGLLGWKFIFVNDLEVKSELPSQFKAFRFQQHRWSCGPANLIRKMTMEIIHNKRVKIWKKFYVIYSFFFLRKIVVHFFTYFFYCVILPTS…
NP_197666.1	NCBI RefSeq	AtCslA2	Arabidopsis thaliana	MDGVSPKFVLPETFDGVRMEITGQLGMIWELVKAPVIVPLLQLAVYICLLMSVMLLCERVYMGIVIVLVKLFWKKPDKRYKFEPIHDDEELGSSNFPVVLVQIPMFNEREVYKLSIGAACGLSWPSDRLVIQVLDDSTDPTVKQMVEVECQRWASKGINIRYQIRENRVGYKAGALKEGLKRSYVKHCEYVVIFDADFQPEPDFLRRSIPFLMHNPNIALVQARWRFVNSDECLLTRMQEMSLDYHFTVEQEVGSSTHAFFGFNGTAGIWRIAAINEAGGWKDRTTVEDMDLAVRASLRGWKFLYLGDLQVKSELPSTFRAFRFQQHRWSCGPANLFRKMVMEIVRNKKVRFWKKVYVIYSFFFVRKIIAHWVTFCFYCVVLPLTILVPEVKVPIWGSV…
NP_850952.1	NCBI RefSeq	AtCslA3	Arabidopsis thaliana	MSPFLKFFLFLYDYLSPSSFFLVQRNTLGASLDTTDGVVRSGIIGEIIYIWKQTRIFVFIPILKCLVTICLVMSLLLFIERVYMSIVVVFVKLLRRTPEKVHKWEPINDDDLELANTNYPMVLIQIPMYNEKEVCQLSIGAACRLSWPLDRMIVQVLDDSTDPASKELVNAECDKWARKGINIMSEIRDNRIGYKAGALKAGMMHNYVKQCEFVAIFDADFQPDPDFLERTIPFLIHNHEISLVQCRWKFVNANECLMTRMQEMSLNYHFVAEQESGSSIHAFFGFNGTAGVWRIAALNEAGGWKDRTTVEDMDLAVRACLHGWKFVYVHDVEVKNELPSTFKAYRFQQHRWSCGPANLWRKMTMEILQNKKVSAWKKLYLIYNFFFIRKIVVHIFTFV…
NP_565813.1	NCBI RefSeq	AtCslA7	Arabidopsis thaliana	MSPLPIFHRLPHATFSSFLLSLSQAGSSKTSVAFLNAFKSEDIIARIGLWWQLIRAVVVVPVFKFLVLLCLVMSVMFFVEVMYMGIVVLYVKLFKRKPEKFYKWEAMEDDVECGSASYPMVLVQIPMYNEKEVCEQSIAAACKISWPSNRIIIQVLDDSTDPASKELVKKECDRWSKEGVNITFEIRDNRNGYKAGALREGMRHSYVKQCDYVAIFDADFQPDPDFLHRTVPFLIHNPKLALVQGRWEFVNAGQCMMTRLQEMSLSYHFTIEQQVGSSTFAFFGFNGTAGVWRISALNESGGWNDQTTVEDMDLAVRATLRGWKFLYIDDLKVKSELPCSFKALRSQQHRWTCGPANLLRKMAGQIIRSENVSLWKKWYMLYSFFFMRKIVAHILTFCF…
NP_195996.1	NCBI RefSeq	AtCslA9	Arabidopsis thaliana	MELGDTTSVIPDSFMGYRDDITMQMSMVLDQIRAPLIVPALRLGVYICLTMSVMLFVERVYMGIVISLVKLFGRKPDKRFKYEPIKDDIELGNSAYPMVLIQIPMFNEREVYQLSIGAACGLSWPSDRIVIQVLDDSTDPTIKDLVEMECSRWASKGVNIKYEIRDNRNGYKAGALKEGMKKSYVKSCDYVAIFDADFQPEADFLWRTVPYLLHNPKLALVQARWKFVNSDECLMTRMQEMSLDYHFTVEQEVGSSTYAFFGFNGTAGIWRISALNEAGGWKDRTTVEDMDLAVRASLKGWKFLYLGSLKVKNELPSTFKAYRYQQHRWSCGPANLFRKMAFEIMTNKNVTLWKKVHVIYSFFVVRKLVAHIVTFIFYCVILPATVLVPEVTVPKWGAV…
NP_180820.2	NCBI RefSeq	AtCslB1	Arabidopsis thaliana	MADSSFSLPPLCERISYTNYFLRAVYLTVLGLFFSLLLHRIRHTSEYDNVWLVAFFCESCFFLVCLLITCLKWSPADTKPFPDRLDERVHDLPSVDMFVPTADPVREPPIMVVDTVLSLLAVNYPANKLACYVSDDGCSPLTYFSLKEASKFAKIWVPFCKKYNTRVRAPSRYFLKPISVATEDYEFNRDWEKTKREYEKLRRKVEDATGDSHMLDVEDDFEAFSNTKPNDHSTLVKVVWENKGGVGDEKEIPHIIYISREKRPNYVHNQKCGAMNFLARVSGLMTNAPYILNVDCDMYANDADVVRQAMCILLQESLNMKHCAFVQFRQEFYDSSTELIVVLQSHLGRGIAGIQGPIYIGSGCVHTRRVMYGLSPDDFEVDGSLSSVATREFLVKDSL…
NP_180821.1	NCBI RefSeq	AtCslB2	Arabidopsis thaliana	MADSSCSLPPLYENISYKSYILRAVDLTILGLLFSLLLHRILYMSQNGIIWLVAFLCESCFSFVWLLSTCTKWSPAETKPYPDRLDERVYDLPSVDMFVPTADPVREPPIMVVNTVLSLLAVNYPANKLACYVSDDGCSPLTYFSLKEASKFAKIWVPFCKKYNLKVRAPFRYFLNPFAATEGSEFSRDWEMTKREYEKLCRKVEDATGDSHLLGTDNELEAFSNTKPNDHSTIIKVVWENKGGVGDEKEVPHIVYISREKRPNYLHHYKAGAMNFLARVSGLMTNAPYMLNVDCDMYANEADVVRQAMCIFLQKSQNQNHCAFVQFPQEFYDSNTIKLTVIKSYMGRGIAGIQGPINVGSGCFHSRRVMYGLSPDELEDNGSLSSVATRELLAEDSLS…
NP_850190.1	NCBI RefSeq	AtCslB3	Arabidopsis thaliana	MADSSSSLPPLCEKISYKNYFLRVVDLTILGFLFSLLLYRILLMNQNNSVWVVAFLCESFFSFIWLLITSIKWSPASYKSYPERLDERVHDLPSVDMFVTTADPVREPPILVANTLLSLLAVNYPANKLACYVSDDGCSPLTYFSLKEASKFAKIWVPFCKKYNIKVRAPFRYFLNPPAATESSEFSKDWEITKREYEKLSRRVEDATGDSHWLDAEDDFEDFSNTKPNDHSTIVKVVWENKGGVGVENEVPHFVYISREKRPNYLHHYKAGAMNFLVRVSGLMTNAPYMLNVDCDMYANEADVVRQAMCIFLQKSMNSNHCAFVQFPQEFYDSNADELTVLQSYLGRGIAGIQGPTYAGSGCFHTRRVMYGLSIDDLEDDGSLSSLATRKYLAEENLA…
NP_180813.1	NCBI RefSeq	AtCslB4	Arabidopsis thaliana	MAESSSPLPPLCERISHKSYFLRAVDLTILGLLLSLLLYRILHVNQKDTVWIVAFLCETCFTFVWLLITNIKWSPADYKTYPERLDERVHELPPVDMFVTTADPVREPPLIVVNTVLSLLAVNYPANKLACYVSDDGCSPLTYFSLKEASKFAKIWVPFCKKYNVRVRAPFMYFRNSPEAAEGSEFSKDWEMTKREYEKLSQKVEDATGSSHWLDAEDDFEAFLNTKSNDHSTIVKVVWENKGGVGDEKEVPHVVYISREKRPNHFHHYKAGAMNFLVRVSGLMTNAPYMLNVDCDMYVNEADVVRQAMCIFLQKSMDSNHCAFVQYPQDFYDSNVGELTVLQLYLGRGIAGIQGPQYAGSGCFHTRRVMYGLSLDDLGDDGSLSSIATRKYLAEESLT…
NP_193264.3	NCBI RefSeq	AtCslB5	Arabidopsis thaliana	MADSSSSLHPLCERISHKSYVLRAVDLTILGLLYSLLLYRILHISENDNVWLLAFFCESCFSLVWLIFTCLKWSPAEDIPYINTLNERVHDLPSLDMFVPTADTVRESPIITVNTVLSLLAVNYPANKLACYVSDDGCSPLTYFSLKEASKFVKIWAPFCKKYNVRVRAPFRYFLNPLVATDDSVFSKDWKMMKREYVKLCRKVEDATGDSHWLDADDDFEAFSNTKPNDHSTIVKVVWENKGGVGDEKEVPHLVYISREKRPNYLHHYKTGAMNFLLRVSGLMTNAPYTLNVDCDMYANEPDVVRQAMCVFLQNSKNSNHCAFVQFPQKFYDSYTNELAVLQSILGRGVAGIQGPFYIGTGCFHTRRVMYGLSSDDLEDNGNISQVATREFLAEDSLV…
NP_001328692.1	NCBI RefSeq	AtCslB6	Arabidopsis thaliana	MADSSSSLLPLCERISHKSYILRIVDLTILVLLFSLLWYRILHMCENNTIWLVAFLCESCFSFMWLIITCIKWSPAEDKPYPNRLDERVHDLPSVDMFVPTADPVREPPIIVVNTVLSLLAVNYPANKLACYVSDDGCSPLTYFSLKEASKFVKIWAPFCKKYNVRVRAPFRYFLNPLVATDDSVFSKDWKMMKREYVKLCRKVEDATGDSHWLDADDDFEAFSNTKPNDHSTIVKVVWENKGGVGDEKEVPHLVYISREKRPNYLHHYKTGAMNFLVNDFYLTHLSFFDILIYLKINVNDCRAVSFCYYDKNMMSLIYNFKQLRVSGLMTNAPYMLNVDCDMYANEPDVVRQAMCVFLQNSKNSNHCAFVQFPQNFYDSYTNELVVLQHYMKRGVAGI…
NP_192536.1	NCBI RefSeq	AtCslC12	Arabidopsis thaliana	MAPKFEWWAKGNNNNTRKGTPVVVKMENPNNWSMVELESPSHDDFLVRTHEKSRNKNARQLTWVLLLKAHRAAGCLTSLGSALFALGTAVRRRIAAGRTDIEISSSGVGSLQKQNHTKKSKLFYSCLKVFLWLSLILLGFEIAAYFKGWSFGTSKLQLQFIFNKGFFDWVYTRWVLLRVEYLAPPLQFLANGCIVLFLVQSLDRLILCLGCFWIRFKKIKPVPKPDSISDLESGDNGAFLPMVLVQIPMCNEKEVYQQSIAAVCNLDWPKGKILIQILDDSDDPITQSLIKEEVHKWQKLGARIVYRHRVNREGYKAGNLKSAMNCSYVKDYEFVAIFDADFQPLPDFLKKTIPHFKDNEEIGLVQARWSFVNKEENLLTRLQNINLAFHFEVEQQVNS…
NP_566835.1	NCBI RefSeq	AtCslC4	Arabidopsis thaliana	MAPNSVAVTMEKPDNFSLLEINGSDPSSFPDKRKSISPKQFSWFLLLKAHRLISCLSWLVSSVKKRIAFSAKNINEEEDPKSRGKQMYRFIKACLVISIIALSIEIVAHFKKWNLDLINRPSWEVYGLVEWSYMAWLSFRSDYIAPLVISLSRFCTVLFLIQSLDRLVLCLGCFWIKFKKIEPKLTEESIDLEDPSSFPMVLIQIPMCNEREVYEQSIGAASQLDWPKDRILIQVLDDSDDPNLQLLIKEEVSVWAEKGVNIIYRHRLIRTGYKAGNLKSAMTCDYVKDYEFVTIFDADFTPNPDFLKKTVPHFKGNPELGLVQARWSFVNKDENLLTRLQNINLCFHFEVEQQVNGVFLNFFGFNGTAGVWRIKALEESGGWLERTTVEDMDIAVRAH…
NP_194887.1	NCBI RefSeq	AtCslC5	Arabidopsis thaliana	MAPRLDFSDWWAKDTRKGTPVVVKMENPNYSVVEIDGPDSAFRPVEKSRGKNAKQVTWVLLLKAHRAVGCLTWLATVFWSLLGAIKKRLSFTHPLGSEKLGRDRWLFTAIKLFLAVSLVILGFEIVAYFRGWHYFQSPSLHIPTSTLEIQSLFHLVYVGWLTLRADYIAPPIKALSKFCIVLFLIQSVDRLVLCLGCFWIKYKKIKPRFDEEPFRNDDAEGSGSEYPMVLVQIPMCNEREVYEQSISAVCQLDWPKDRILVQVLDDSNDESIQQLIKAEVAKWSQKGVNIIYRHRLVRTGYKAGNLKSAMSCDYVEAYEYVAIFDADFQPTPDFLKLTVPHFKDNPELGLVQARWTFVNKDENLLTRLQNINLCFHFEVEQQVNGVFLNFFGFNGTAGV…
NP_187389.1	NCBI RefSeq	AtCslC6	Arabidopsis thaliana	MSRSQNEEFQQWWNKQRDRNNHDVLYAGDDEAFLTVEIRTPATVDPDKDRIRTRTVRQLSRLYLLKFKQLASSFLWIGNSFLYLVRTANRRIANDNPPSVSSSARLYRLIKGFLVVVVLLLCFELAAYFKGWHFTPPSVASAEVAVEVVYAWWLEIRASYLAPPLQSLTNVCIVLFLIQSVDRLVLVLGCFWIKLRRIKPVASMEYPTKLVGEGVRLEDYPMVIVQIPMCNEKEVYQQSIGAVCMLDWPRERMLVQVLDDSSELDVQQLIKAEVQKWQQRGVRIVYRHRLIRTGYKAGNLKAAMNCEYVKDYEFVAIFDADFQPPADFLKKTVPHFKGNEELALVQTRWAFVNKDENLLTRLQNINLSFHFEVEQQVNGVFINFFGFNGTAGVWRIKAL…
NP_180039.1	NCBI RefSeq	AtCslC8	Arabidopsis thaliana	MAPRFDFSDLWAKETRRGTPVVVKMENPNYSIVEVEEPDSAFQPMEKSRGKNAKQVTWVLLLKAHKAVGCLTWVATVFWSLLGSVKRRLSFTHPLGSERLGRDGWLFSAIKLFLVASLAILAFELVAYYRGWHYFKNPNLHIPTSKLEIQSLLHLFYVGWLSLRADYIAPPIKALSKFCIVLFLVQSVDRLILCLGCLWIKFKKIKPRIDEEHFRNDDFEGSGSEYPMVLVQIPMCNEREVYEQSISAVCQLDWPKDRLLVQVLDDSDDESIQELIRDEVTKWSQKGVNIIYRHRLVRTGYKAGNLKSAMSCDYVEAYEFVAIFDADFQPNSDFLKLTVPHFKEKPELGLVQARWAFVNKDENLLTRLQNINLCFHFEVEQQVNGVFLNFFGFNGTAGV…
NP_001324935.1	NCBI RefSeq	AtCslD1	Arabidopsis thaliana	MASSPPKKTLNSQSSSLSRPPQAVKFGRRTSSGRIVSLSRDDDMDVSGDYSGQNDYINYTVLMPPTPDNQPAGSSGSTSESKGDANRGGGGGDGPKMGNKLERRLSVMKSNNKSMLLRSQTGDFDHNRWLFESKGKYGIGNAFWSEEDDTYDGGVSKSDFLDKPWKPLTRKVQIPAKILSPYRLLIVIRLVIVFFFLWWRITNPNEDAMWLWGLSIVCEIWFAFSWILDILPKLNPINRATDLAALHDKFEQPSPSNPTGRSDLPGVDVFVSTADPEKEPPLVTANTLLSILAVDYPIEKLSAYISDDGGAILTFEAMAEAVRFAEYWVPFCRKHDIEPRNPDSYFSIKKDPTKNKKRQDFVKDRRWIKREYDEFKVRINGLPEQIKKRAEQFNMREEL…
NP_001318575.1	NCBI RefSeq	AtCslD2	Arabidopsis thaliana	MASNKHFDKSRSNLSNNSDIQEPGRPPAGHSVKFAQRTSSGRYINYSRDDLDSELGGQDFMSYTVHIPPTPDNQPMDPSISQKVEEQYVANSMFTGGFKSNTRAHLMHKVIETEPNHPQMAGSKGSSCAIPGCDAKVMSDERGQDLLPCECDFKICRDCFIDAVKTGGGICPGCKEPYKNTHLTDQVDENGQQRPMLPGGGGSKMERRLSMVKSTNKSALMRSQTGDFDHNRWLFETTGTYGYGNAFWTKDGDFGSGKDGDGDGDGMGMEAQDLMSRPWRPLTRKLKIPAGVISPYRLLIFIRIVVLALFLTWRVKHQNPDAVWLWGMSVVCELWFALSWLLDQLPKLCPINRATDLQVLKEKFETPTASNPTGKSDLPGFDVFVSTADPEKEPPLVTA…
NP_186955.1	NCBI RefSeq	AtCslD3	Arabidopsis thaliana	MASNNHFMNSRSNLSTNSDAAEAERHQQPVSNSVTFARRTPSGRYVNYSRDDLDSELGSVDLTGYSVHIPPTPDNQPMDPSISQKVEEQYVSNSLFTGGFNSVTRAHLMEKVIDTETSHPQMAGAKGSSCAVPGCDVKVMSDERGQDLLPCECDFKICRDCFMDAVKTGGMCPGCKEPYRNTDLADFADNNKQQRPMLPPPAGGSKMDRRLSLMKSTKSGLMRSQTGDFDHNRWLFETSGTYGFGNAFWTKDGNFGSDKDGNGHGMGPQDLMSRPWRPLTRKLQIPAAVISPYRLLILIRIVVLALFLMWRIKHKNPDAIWLWGMSVVCELWFALSWLLDQLPKLCPINRATDLNVLKEKFETPTPSNPTGKSDLPGLDMFVSTADPEKEPPLVTSNTI…
NP_195532.1	NCBI RefSeq	AtCslD4	Arabidopsis thaliana	MASTPPQTSKKVRNNSGSGQTVKFARRTSSGRYVSLSRDNIELSGELSGDYSNYTVHIPPTPDNQPMATKAEEQYVSNSLFTGGFNSVTRAHLMDKVIDSDVTHPQMAGAKGSSCAMPACDGNVMKDERGKDVMPCECRFKICRDCFMDAQKETGLCPGCKEQYKIGDLDDDTPDYSSGALPLPAPGKDQRGNNNNMSMMKRNQNGEFDHNRWLFETQGTYGYGNAYWPQDEMYGDDMDEGMRGGMVETADKPWRPLSRRIPIPAAIISPYRLLIVIRFVVLCFFLTWRIRNPNEDAIWLWLMSIICELWFGFSWILDQIPKLCPINRSTDLEVLRDKFDMPSPSNPTGRSDLPGIDLFVSTADPEKEPPLVTANTILSILAVDYPVEKVSCYLSDDGG…
NP_171773.1	NCBI RefSeq	AtCslD5	Arabidopsis thaliana	MVKSAASQSPSPVTITVTPCKGSGDRSLGLTSPIPRASVITNQNSPLSSRATRRTSISSGNRRSNGDEGRYCSMSVEDLTAETTNSECVLSYTVHIPPTPDHQTVFASQESEEDEMLKGNSNQKSFLSGTIFTGGFKSVTRGHVIDCSMDRADPEKKSGQICWLKGCDEKVVHGRCECGFRICRDCYFDCITSGGGNCPGCKEPYRDINDDPETEEEDEEDEAKPLPQMGESKLDKRLSVVKSFKAQNQAGDFDHTRWLFETKGTYGYGNAVWPKDGYGIGSGGGGNGYETPPEFGERSKRPLTRKVSVSAAIISPYRLLIALRLVALGLFLTWRVRHPNREAMWLWGMSTTCELWFALSWLLDQLPKLCPVNRLTDLGVLKERFESPNLRNPKGRSDL…
NP_174497.1	NCBI RefSeq	AtCslD6	Arabidopsis thaliana	MMDGESPLRHPRISHVSNSGSDFGSSSDYNKYLVQIPPTPDNNPGPASLSIVLLEIDSNQESVPSVSGDIVSGSSGKDNEPDLTDVRINVGEEEEDDTLLSKISYSLTRVVKISPIIIALYRILIVVRVVSLALFLFWRIRNPNNKALWLWLLSVICELWFAFSWLLDQIPKLFPVNHATDIEALKATFETPNPDNPTGKSDLPGIDVFVSTADAEKEPPLVTANTILSILSVDYPVEKLSVYISDDGGSLVTFEAIAEAASFAKIWVPFCRKHKIEPRNPESYFGLKRDPYKDKVRHDFVRERRYVKRAYDEFKVRVNALPHSIRRRSDAFNSKEEIKALEKWKHWKVKVEEDQIKEPRPALVAPKATWMSDGTHWPGTWAVSGPHHSRGDHASVIQV…
NP_175981.2	NCBI RefSeq	AtCslE1	Arabidopsis thaliana	MVNKDDRIRPVHEADGEPLFETRRRTGRVIAYRFFSASVFVCICLIWFYRIGEIGDNRTVLDRLIWFVMFIVEIWFGLYWVVTQSSRWNPVWRFPFSDRLSRRYGSDLPRLDVFVCTADPVIEPPLLVVNTVLSVTALDYPPEKLAVYLSDDGGSELTFYALTEAAEFAKTWVPFCKKFNVEPTSPAAYLSSKANCLDSAAEEVAKLYREMAARIETAARLGRIPEEARVKYGDGFSQWDADATRRNHGTILQVLVDGREGNTIAIPTLVYLSREKRPQHHHNFKAGAMNALLRVSSKITCGKIILNLDCDMYANNSKSTRDALCILLDEKEGKEIAFVQFPQCFDNVTRNDLYGSMMRVGIDVEFLGLDGNGGPLYIGTGCFHRRDVICGRKYGEEEE…
NP_194132.3	NCBI RefSeq	AtCslG1	Arabidopsis thaliana	METHRKNSVVGNILHTCHPCRRTIPYRIYAIFHTCGIIALMYHHVHSLVTANNTLITCLLLLSDIVLAFMWATTTSLRLNPVHRTECPEKYAAKPEDFPKLDVFICTADPYKEPPMMVVNTALSVMAYEYPSDKISVYVSDDGGSSLTFFALIEAAKFSKQWLPFCKKNNVQDRSPEVYFSSESHSRSDEAENLKMMYEDMKSRVEHVVESGKVETAFITCDQFRGVFDLWTDKFSRHDHPTIIQVLQNSETDMDNTRKYIMPNLIYVSREKSKVSPHHFKAGALNTLLRVSGVMTNSPIILTLDCDMYSNDPATLVRALCYLTDPEIKSGLGYVQFPQKFLGISKNDIYACENKRLFIINMVGFDGLMGPTHVGTGCFFNRRAFYGPPYMLILPEINE…
NP_567692.2	NCBI RefSeq	AtCslG2	Arabidopsis thaliana	MEPQRKHSTALHTCHPCRRTIPYRIYAVFHTCGIIALMYHHVHSIVNANNTLITCLLLLSDIVLAFMWATTTSLRLNPIHRTEYPEKYAAKPEDFPKLDVFICTADPYKEPPMMVVNTALSVMAYEYPSHKISVYVSDDGGSSLTLFALMEAAKFSKHWLPFCKNNNVQDRSPEVYFSSKSHSSSDEAENLKMMYEDMKSRVEHVVESGKVETAFIACDQFSCVFDLWTDKFTRHDHPTIIMVLQHNETEMMPNLIYVSREKSKVSPHHFKAGALNTLLRVSAVMTNSPIILTLDCDMYSNNPTTPLHALCYLSDPKINFDLGFVQFPQKFQGVNKNDIYASELKRPFDINTVGFDGLMGPVHMGTGCFFNRRAFYGPPTTLILPEIETFGPNRIADKP…
NP_194130.3	NCBI RefSeq	AtCslG3	Arabidopsis thaliana	MYQVSLKQFVFLLKIKSTTMEPHRKHSVGDTTLHTCHPCRRTIPYRIYAVFHTCGIIALMYHHVHSLLTANTTLITSLLLLSDIVLAFMWATTTSLRYKPVRRTEYPEKYAAEPEDFPKLDVFICTADPYKEPPMMVVNTALSVMAYEYPSDKISVYVSDDGGSSLTLFALMEAAKFSKHWLPFCKKNNVQDRSPEVYFSSKLRSRSDEAENIKMMYEDMKSRVEHVVESGKVETAFITCDQFRGVFDLWTDKFTRHDHPTIIQVLQNSENDMDDTKKYIMPNLIYVSREKSKVSSHHFKAGALNTLLRVSGVMTNSPIILTLDCDMYSNDPATPVRALCYLTDPKIKTGLGFVQFPQTFQGISKNDIYACAYKRLFEINMIGFDGLMGPNHVGTGCFF…
eugene3.00180589	Phytozome (Populus trichocarpa genome v1.1)	PtCslC2	Populus trichocarpa	MAPGLGFSDWWGKDRKKGSPVVVKMENPNYSVVEINGPDSAFRPVEKSRGKNAKQVTWVLLLKAHRAVGCVAWLATVFWALLGTIKKRLIFRQGVAVATEKLGKGKLVLKIIRVFLVTSLAILAFEVLAYLKGWRYFESANLHIPSTLDLQGLLHMVFVAWLTFRADYIAPVIQVLSQFCVVLFLIQSVDRLVLCLGCFWIKYKKIKPRIDGDPFKSDDVEAPGYEYPMVLVQIPMCNEREVYEQSISAVCQMDWPKDRILIQVLDDSNDESIQWLIKAEVTKWNQKGVNIIYRHRLIRTGYKAGNLKSAMSCDYVKDYDFVAIFDADFQPNPDFLKLTVPHFKNNPELGLVQARWAFVNKDENLLTRLQNINLCFHFEVEQQVNGAFLNFFGFNGTAG…
estExt_fgenesh1_pg_v1.C_LG_II1620	Phytozome (Populus trichocarpa genome v1.1)	PtCslC3	Populus trichocarpa	MAPSFDWWAKDSHKGTPVVVKMENPNWSMVELEGPSEEDFLITDSPSRLGRDKSRNKNAKQLTWVLLLKAHKAAGCLTSIATTMLSLGSAIKRRIHSGRTDTETTDIDRENENPTVKTRFYTSIKIFLWMSVLLLGFEIAAYFKGWHFGAPHLQLQYLLATPFGFKDIFDSLYSRWVLFRVEYLAPPLQFLANACIVLFLIQSIDRLVLCLGCFWIRFKNIKPIPKQDAVADLESGENGFFPMVLVQIPMCNEKEVYQQSIAAVCNLDWPKSKFLIQILDDSDDPTTQLLIKEEVHKWQQEGARILYRHRVIRDGYKAGNLKSAMNCSYVKDYEYVAIFDADFQPTPDFLKKTVPHFKDNEEIGLVQARWSFVNKDENLLTRLQNINLAFHFEVEQQVN…
estExt_fgenesh1_pg_v1.C_LG_V0619	Phytozome (Populus trichocarpa genome v1.1)	PtCslC4	Populus trichocarpa	MAPLFDWWAKDSHRGTPVVVKMENPNWSMVELEGPSEEDFLITDSPSRLGRDKSRNKNAKQLTWVLLLKAHKAAGCLTSIATAMVTLGSAIKRRIHSGRTDIETTDIDRENENPTVKTRFYTFIKIFLWLSVLLLGFEVAAYFKGWHFGAPHLQLQYLLAMPFGFQDIFDSLYSRWVLFRVEYLAPPLQFLANACIVLFLVQSIDRLVLCLGCFWIRFKNIKPIPNQDAVADLESGENGFFPMVLVQIPMCNEKEVYQQSIAAVCNLDWPKSKILVQILDDSDDPTTQLLIKEEVNKWQQEGAHILYRHRVIRDGYKAGNLKSAMNCSYVKDYEFVAIFDADFQPTPDFLKRTVPHFKGNEELGLVQARWSFVNKDENLLTRLQNINLAFHFEVEQQVN…
estExt_fgenesh1_pg_v1.C_LG_II0154	Phytozome (Populus trichocarpa genome v1.1)	PtCslC5	Populus trichocarpa	MSSQAQNHEFQEWWNKQRGFLDKPDSTAFLTVEIRNPTSDPTVDKGHTRSARQLSWLWLLKFQQLATSLAWLTHGSVSLLRTANRRIATNTTDSPSDSSASSRRLYRIIKLFLFLVILLLCFELVAYFKGWHFSPPSVESAEAAVERVYAKWLEIRASYLAPPLQSLTNVCIVLFLIQSVDRVVLMLGCFWIKFWKLRPVAAVEYDGSESVEDYPMVLVQIPMCNEREVYQQSIAACCVQDWPKERMLIQVLDDSDELDAQLLIKAEVQKWQQRGVHILYRHRLIRTGYKAGNLKSAMSCDYVKDYEFVAIFDADFQPGPDFLKKTIPHFKGKDDLALVQTRWAFVNKDENLLTRLQNINLSFHFEVEQQVNGVFINFFGFNGTAGVWRIKALEECGGW…
eugene3.13980001	Phytozome (Populus trichocarpa genome v1.1)	PtCesA1	Populus trichocarpa	MEANAGMVAGSYRRNELVRIRHDSDSAPKPLKNLNGQTCQICGDNVGVTENGDIFVACNECAFPVCRPCYEYERKDGTQSCPQCKTRYRRHKGSPRVDGDEDEDDVDDLENEFNYAQGIGKARRQWQGEDIELSSSSRHESQPIPLLTNGQPVSGEIPCATPDNQSVRTTSGPLGPAERNVNSSPYIDPRQPVHVRIVDPSKDLNSYGLGNVDWKERVEGWKLKQDKNIMQMTNRYPEGKGDIEGTGSNGDELQMADDARQPLSRVVPISSSHLTPYRVVIILRLIILGFFLQYRVTHPVKDAYGLWLTSVICEIWFALSWLLDQFPKWMPINRETYLDRLALRYDRDGEPSQLAPIDIFVSTVDPLKEPPIVTANTVLSILAVDYPVDKVSCYVSDDG…
estExt_fgenesh1_pg_v1.C_LG_XVIII0392	Phytozome (Populus trichocarpa genome v1.1)	PtCesA10	Populus trichocarpa	MEANAGMVAGSYRRNELVRIRHDSDSGPKPLKNLNGQTCQICGDNVGVTENGDIFVACNECAFPVCRPCYEYERKDGTQSCPQCKTRYRRHKGSPRVDGDEDEDGVDDLENEFNYAQGIGNAKHQWQGDDIELSSSSRHESQPIPLLTNGQPVSGEIPCATPDNQSVRTTSGPLGPAERNVHSSPYIDPRQPVHVRIVDPSKDLNSYGLGNVDWKERVEGWKLKQDKNMMQMTNRYSEGKGDMEGTGSNGDELQMADDARQPMSRVVPISSSYLTPYRVVIILRLIILGFFLQYRVTHPVKDAYGLWLTSVICEIWFALSWLLDQFPKWMPINRETYLDRLALRYDREGEPSQLAPIDIFVSTVDPMKEPPLVTANTVLSILAVDYPVDKVSCYVSDDG…
fgenesh1_pm.C_LG_VI000759	Phytozome (Populus trichocarpa genome v1.1)	PtCesA11	Populus trichocarpa	MEANAGMVAGSYRRNELVRIRHDSDSAPKPLKNLNGQTCQICGDNVGVTENGDIFVACNECAFPVCRPCYEYERKDGTQSCPQCKTRYRRHKGSPRVDGDEDEDDVDDLENEFNYAQGIGKARRQWQGEDIELSSSSRHESQPIPLLTNGQPVSGEIPCATPDNQSVRTTSGPLGPAERNVNSSPYIDPRQPVHVRIVDPSKDLNSYGLGNVDWKERVEGWKLKQDKNIMQMTNRYPEGKGDIEGTGSNGDELQMADDARQPLSRVVPISSSHLTPYRVVIILRLIILGFFLQYRVTHPVKDAYGLWLTSVICEIWFALSWLLDQFPKWMPINRETYLDRLALRYDRDGEPSQLAPIDIFVSTVDPLKEPPIVTANTVLSILAVDYPVDKVSCYVSDDG…
eugene3.00060479	Phytozome (Populus trichocarpa genome v1.1)	PtCesA12	Populus trichocarpa	MDLEGDATGPKKIQVCQICSDDIDKTVDGEPFVACHVCSFPVCRPCYEYERKDGNQSCPQCKTKYKRHKGSPPIQGEDANSDEVENKSNHHTSGVQDEKQKIERMMAWDSSSGRKEHLATTNYDRDVSLNHIPYLAGRRSVSGDLSAASPERYSLASPESGIRATMRDPTRDSGSLGFGNVAWRERIDGWKMKPEKNTAPMSVSNAPSEGRGGGDFDASTDVLMDDSLLNDEARQPLSRKVSIPSSRINPYRMVIVLRLVVLCIFLHYRLTNPVRDAYALWLISVICEIWFAISWILDQFPKWLPVNRETYLDRLSLRYEKEGEPSQLAAVDIFVSTVDPLKEPPLVTANTVLSILAVDYPVDKVSCYVSDDGAAMLTFEAISETSEFARKWVPFCKKY…
estExt_fgenesh1_pg_v1.C_LG_IX0974	Phytozome (Populus trichocarpa genome v1.1)	PtCesA13	Populus trichocarpa	MESEGETGVKPMTSIVGQVCQICSDSVGKTVDGEPFVACDVCAFPVCRPCYEYERKDGNQSCPQCKTRYRRHKGSPAILGDREEDGDADDGAIDFNYSSENQNQKQKIAERMLSWQMTFGRGEDLGAPNYDKEVSHNHIPLITNGHEVSGELSAASPEHISMASPGAAGGKHIPYASDVHQSSNGRVVDPVREFGSPGLGNVAWKERVDGWKMKQDKNVVPMSTGHAPSERGVGDIDAATDVLVDDSLLNDEARQPLSRKVSIPSSRINPYRMVIVLRLIILCIFLHYRITNPVPNAYALWLISVICEIWFAISWILDQFPKWLPVNRETYLDRLALRYEHEGEPSQLAAVDIFVSTVDPLKEPPLVTANTVLSILAVDYPIDKVSCYVSDDGAAMLTF…
eugene3.00160483	Phytozome (Populus trichocarpa genome v1.1)	PtCesA14	Populus trichocarpa	MNLLLTLGVLLVVQPKKIQVCQICSDDIGKTIDGEPFVACHVCAFPVCRPCYEYERKDGNQSCPQCKTKYKRHKGSPPIQGEEMGDADSEDVGNKSNHHISGVQDEKQKIERMLGWDSSSGRKEHLATTNYDKDGSLNHIPYLAGRRSVSGDLSAASPERYSMASPESGIRANIRVVDPTRDSGSLGFGNVAWRERIDGWKMKPEKNTAPMSVSNAPSEGRGGGDFDASTDVLMDDSLLNDEARQPLSRKVSIPSSRINPYRMVIVLRLVVLCIFLHYRLTNPVRNAYALWLISVICEIWFAISWILDQFPKWLPVNRETYLDRLSLRYEKEGEPSQLAAVDIFVSTVDPLKEPPLVTANTVLSILAVDYPVDKVSCYVSDDGAAMLTFETMSETSEFA…
fgenesh1_pm.C_LG_XIII000065	Phytozome (Populus trichocarpa genome v1.1)	PtCesA15	Populus trichocarpa	MEVSAGLVAGSHNRNELVVIRRDGESAPRSLERVSRQICQICGDDVGLTVDGELFVACNECAFPICRTCYEYERREGNQVCPQCKTRFKRLKGCARVHGDEEEDGIDDLENEFNFDGRNSNRHDMQHHGGLGGPESMRHYDPDLPHDLHHPLPQVPLLTNGQMVDDIPPEQHALVPSYMAPIGGSGKRIHPLPFSDSAVPVQPRSMDPSKDLAAYGYGSIAWKERMESWKQKQDNLQMMKSENGDYDGDDPDLPLMDEARQPLSRKTPLPSSQINPYRMIIIVRLVVVGFFFHYRVTHPVNDAFALWLISVICEIWFAVSWILDQFPKWLPIDRETYLDRLSLRYEKEGQASQLCPVDIYVSTVDPLKEPPLVTANTVLSILAVDYPVDKVSCYVSDDG…
fgenesh1_pg.C_scaffold_133000011	Phytozome (Populus trichocarpa genome v1.1)	PtCesA16	Populus trichocarpa	MEVSAGLVAGSHNRNELVVIRRDGEFAPRSLERVSRQICHICGDDVGLTVDGELFVACNECAFPICRTCYEYERKEGNQVCPQCKTRFKRLKGCARVHGDDEEDGTDDLENEFNFDGRNSNRHDMQHHGGPESMLHYDPDLPHDLHHPLPRVPLLTNGQMVDDIPPEQHALVPSYMAPVGGDGKRIHPLPFSDSSLPAQPRSLDPSKDLAAYGYGSIAWKERMESWKQKQDKLQIMKRENGDYDDDDPDLPLMDEARQPLSRKMPIPSSQINPYRMIIIIRLVVLGFFFHYRVTHPVNDAFALWLISVICEIWFAVSWILDQFPKWLPIDRETYLDRLSLRYEKEGQPSQLSPVDIYVSTVDPLKEPPLVTANTVLSILAVDYPVDKISCYVSDDGAAM…
eugene3.00180941	Phytozome (Populus trichocarpa genome v1.1)	PtCesA17	Populus trichocarpa	MEASAGLVAGSHNRNELVVIHGHEEHKPLKNLDGQVCEICGDEIGVTVDGDLFVACNECGFPVCRPCYEYERREGTQNCPQCKTRYKRLKGSPRVEGDDEEDDVDDIEHEFIIEDEQDKNKHLTEAMLHGKMTYGRGHDDEENSQFPPVITGIRSRPVSGEFSIGSHGEQMLSSSLHKRVHPYPVSEPGSARWDEKKEGGWKERMDEWKMQQGNLGPEQDDDAEAAMLEDARQPLSRKVPIASSKINPYRMVIVARLIILAVFLRYRILHPVHDAIGLWLTSIVCEIWFAISWILDQFPKWLPIDRETYLDRLSLRYEKEGEPNMLAPVDIFVSTVDPMKEPPLVTGNTLLSILAMDYPVEKISCYLSDDGASMCTFEAMSETAEFARKWVPFCKKFNI…
eugene3.00040363	Phytozome (Populus trichocarpa genome v1.1)	PtCesA18	Populus trichocarpa	MMESGAPICHTCGEQVGHDANGELFVACHECNYPMCKSCFEFEIKEGRKVCLRCGSPYDEFETFIVVHIPENPFHLLVTHLFIYYSYANLCLLSPENLLDDVEKKGSGNQSTMASHLNDSQDVGIHARHISSVSTVDSEMNDEYGNPIWKNRVESWKDKKNKKKKSSPKTETEPAQVPPEQQMEDKPSAAASEPLSIVYPIPRNKLTPYRAVIIMRLVILGLFFHYRITNPVDSAFGLWLTSVICEIWFAFSWVLDQFPKWNPVNRETYIERLSARYEREGEPSQLAGVDFFVSTVDPLKEPPLITANTVLSILAVDYPVDKVSCYVSDDGAAMLSFESLVETAEFARKWVPFCKKYTIEPRAPEFYFSLKIDYLKDKVQPSFVKERRAMKRDYEEYKV…
eugene3.00020623	Phytozome (Populus trichocarpa genome v1.1)	PtCesA2	Populus trichocarpa	METKGRLIAGSHNRNEFVLINADEIARVTSVKELSGQICKICGDEIEVTVDGEPFVACNECAFPVCRPCYEYERREGNQACPQCRTRYKRIKGSPRVDGDEEEEDTDDLENEFDIGVNDRRDPRHVAEALLSARLNTGRGSQAHVSGFATPSEFDSASVAPEIPLLTYGEEDVGISSDKHALIVPPFHGKRIHPMPFSDSSIPLPPRPMDPKKDLAVYGYGTVAWKERMEEWKKKQSDKLQVVKHQGGKGGENNGGDELDDPDLPMMDEGRQPLSRKLPISSSKISPYRLIIILRLVILGLFFHYRILHPVNDAYGLWLTSVICEIWFAVSWILDQFPKWYPIERETYLDRLSLRYEKEGKPSELASVDVFVSTVDPMKEPPLITANTVLSILAVDYPV…
estExt_fgenesh1_pg_v1.C_LG_I1887	Phytozome (Populus trichocarpa genome v1.1)	PtCesA3	Populus trichocarpa	MESEGETGAKPMKSTGGQVCQICGDNVGKTADGEPFVACDVCAFPVCRPCYEYERKDGNQSCPQCKTRYKRLNGSPAILGDREEDGDADDGASDFNYSSENQNQKQRIAERMLSWQMTYGRGEDSGAPNYDKEVSHNHIPLLTNGHEVSGELSAASPEHVSMASPGAGAGGGKRIPYASDVHQSSNVRVVDPVREFGSPGLGNVAWKERVDGWKMKQDKTVVPMSTGHAPSERGAGDIDAATDVLVDDSLLNDEARQPLSRKVSIPSSRINPYRMVIVLRLVILCIFLHYRITNPVRNAYALWLISVICEIWFAISWILDQFPKWLPVNRETYLDRLALRYDNEGEPSQLAAVDIFVSTVDPLKEPPLVTANTVLSILAVDYPIDKVSCYVSDDGAAML…
estExt_fgenesh1_pg_v1.C_LG_II0056	Phytozome (Populus trichocarpa genome v1.1)	PtCesA4	Populus trichocarpa	MAGLVTGSSQTLHAKDELRPPTRQSATSKKCRVCGDEIGVKEDGEVFVACHVCGFPVCRPCYEYERSEGNQSCPQCNTRYKRHKGCPRVPGDNDDEDANFDDFEDEFQIKHHDHDESNQKNVFSHTEIEHYNEQEMQPIRPAFSSAGSVAGKDLEGEKEGYSNAEWQERVEKWKVRQEKRGLVSKDDGGNDQGEEDEYLMAEARQPLWRKIPIPSSRINPYRIVIVLRLIILCFFFRFRILTPAYDAYALWLISVICEVWFGLSWILDQFPKWNPIERETYLDRLSMRFEREGEPNRLGPVDVFVSTVDPLKEPPIITANTVLSILSVDYPVDKVSCYVSDDGASMLLFDSLAETAEFARRWVPFCKKHNIEPRAPEFYFTQKIDYLKDKVHPNFVKER…
estExt_Genewise1_v1.C_LG_V0360	Phytozome (Populus trichocarpa genome v1.1)	PtCesA5	Populus trichocarpa	METKGRLIAGSHNRNEFVLINADEIARVTSVKELSGQICKICGDEIEITVDGEPFVACNECAFPVCRPCYEYERREGNQACPQCRTRYKRIKGSPRVDGDEEEEDTDDLENEFDIGINDRRDPHQVAEALLAARLNTGRGSQSNVSGFATPSEFDSASVVPEIPLLTYGEEDVGISSDKHALIIPPFRGKRIHPMPFPDSSMSLPPRPMDPNKDLAVYGYGTVAWKERMEEWRKKQSDKLQVVKHQGGKGGENNGGDELDDPDLPMMDEGRQPLSRKLPISSSKISPYRLIIILRLVILSLFFHYRILHPVNDAYGLWLTSVICEIWFAISWILDQFPKWFPIERETYLDRLSLRYEKEGKPSELASVDVFVSTVDPMKEPPLITANTVLSILAVDYPV…
fgenesh1_pg.C_LG_V000269	Phytozome (Populus trichocarpa genome v1.1)	PtCesA6	Populus trichocarpa	MNTGGRLIAGSHNRNEFVLINADENARIKSVKELSGQVCQICGDEIEITVDGEPFVACNECAFPVCRPCYEYERREGNQACPQCKTRYKRLKGSPRVEGDEEEDDTDDLEHEFDYGNLDGLSPEQVAEAMLSSRINTGRASHSNTYGIPTQGELDSSPLSSKIPLLTYGEEDAEISSDRHALIVPPHMSHGNRVHPTSFSDPSIPSQPRPMVPKKDIAVYGYGSVAWKDRMEDWKKRQNDKLQVVKHEGGYDGGNFEGDELDDPDLPMMDEGRQPLSRKLPIPSSKINPYRMIIILRLVILGIFFHYRILHPVNDAYGLWLTSVICEIWFGVSWILDQFPKWYPIERETYLDRLSLRYEKEGKPSELASVDIFVSTVDPMKEPPLITANTVLSILAVDY…
estExt_Genewise1_v1.C_LG_VI2190	Phytozome (Populus trichocarpa genome v1.1)	PtCesA7	Populus trichocarpa	MEASAGLVAGSHNRNELVVIHGHEEHKPLKNLDGQVCEICGDEIGLTVDGDLFVACNECGFPACRPCYEYERREGTQNCPQCKTRYKRLKGSPRVEGDDDEDDLDDIEHEFIIEDEQDKNKYLTEAMLHGKMTYGRGHDDEENSHFPPVITGVRSRPVSGEFPIGSHGEQMLSSSLHKRVHPYPVSEPEGGWKERMDDWKMQQGNLGPEQEDDAEAAMLDEARQPLSRKVPIASSKINPYRMVIVARLIILAFFLRYRILHPVHDAIGLWLTSIVCEIWFAISWILDQFPKWLPIDRETYLDRLSLRYEREGEPNMLAPADIFVSTVDPMKEPPLVTGNTILSILAMDYPVEKISCYLSDDGASMCTFEAMSETAEFARKWVPFCKKYSIEPRAPEFYF…
eugene3.00110696	Phytozome (Populus trichocarpa genome v1.1)	PtCesA8	Populus trichocarpa	MMESGAPLCHSCGDQVGHDANGDLFVACHECNYHMCKSCFEYEIKEGRKVCLRCGSPYDENLLDDVEKKGSGNQSTMASHLNNSQDVGIHARHISSVSTVDSEMNDEYGNPIWKNRVESWKDKKNKKKKSNTKPETEPAQVPPEQQMEEKPSAEASEPLSIVYPIPRNKLTPYRAVIIMRLIILGLFFHYRITNPVDSAFGLWLTSVICEIWFAFSWVLDQFPKWNPVNREAFIDRLSARYEREGEPSQLAAVDFFVSTVDPLKEPPLITANTVLSILAVDYPVDKVSCYVSDDGAAMLTFESLVETAEFARKWVPFCKKFSIEPRAPEFYFSQKIDYLKDKVQPSFVKERRAMKRDYEEYKVRVNALVAKAQKTPDEGWTMQDGTPWPGNNTRDHPGM…
estExt_fgenesh1_pg_v1.C_LG_VII0642	Phytozome (Populus trichocarpa genome v1.1)	PtCesA9	Populus trichocarpa	MNTGGRLIAGSHNRNEFVLINADENARIKSVQELSGQVCHICGDEIEITVDGEPFVACNECAFPVCRPCYEYERREGNQACPQCKTRYKRLKGSPRVEGDEEEDDIDDLEHEFDYGNFDGLSPEQVAEAMLSSRMNTGRASHSNISGIPTHGELDSSPLNSKIPLLTYGEEDTEISSDRHALIVPPSHGNRFHPISFPDPSIPLAQPRPMVPKKDIAVYGYGSVAWKDRMEDWKKRQNDKLQVVKHEGGHDNGNFEGDELDDPDLPMMDEGRQPLSRKLPIPSSKINPYRMIIILRLVVVGLFFHYRILHPVNDAYGLWLTSVICEIWFAVSWILDQFPKWYPIERETYLDRLSLRYEKEGKPSELASVDVFVSTVDPMKEPPLITANTVLSILAVDYP…
estExt_fgenesh1_pm_v1.C_LG_VIII0768	Phytozome (Populus trichocarpa genome v1.1)	PtCslA1	Populus trichocarpa	MFPAGRDGVTGQIGLIWQVIIEPLIVPVLKLLVVVCLGMSIMLFIERVYMGVVIVFVKLFGKKPNKRYKWEPIKDDIELGNSAYPMVLVQVPMYNEKEVYQLSIGAACGLSWPSDRIIIQVLDDSTDPAIKSMVEVECQRWASKGINIKYEIRDNRNGYKAGALKEGMKHSYVKQCDYVAIFDADFQPEPDFLWRTIPFLAHNPEIALVQARWKFVNSDECLMTRMQEMSLDYHFTVEQEVGSATYAFFGFNGTAGVWRISAVNEAGGWKARTTVEDMDLAVRASLKGWKFVYVGDLKVKNELPSTFKAYRYQQHRWSCGPANLFRKMAIEIVKNKKVSLWKKCYVIYSFFFVRKIVAHIVTFLFYCVVLPATVLVPEVTVPKWGAVYIPSVVTLLNAV…
estExt_fgenesh1_pm_v1.C_LG_X0768	Phytozome (Populus trichocarpa genome v1.1)	PtCslA2	Populus trichocarpa	MDRVSSASNIFPTGRDDITGQFGLIWQVLKEPLIVPALKLLVVVCLGMSIMLFIERVYMGIVIVFVKLFGKKPNKMYKWEPMKDDIEVGNSAYPMVLVQIPMYNEKEVYQLSIGAACGLSWPSDRIIIQVLDDSTDPAIKSLVELECQRWASKGINIKYEIRDNRKGYKAGALKEGMKHSYVKQCDYVAIFDADFQPEPNYLWRTIPFLVHNPEIALVQARWKFVNSDECLMTRMQEMSLDYHFTVEQEVGSATYAFFGFNGTAGVWRISAVNEAGGWKDRTTVEDMDLAVRASLKGWKFVYVGDLKVKNELPSTFKAYRYQQHRWSCGPANLFKKMAIEIIKNKKVSLWKKCYVIYSFFFVRKIVAHIVTFVFYCVVLPSTVLVPEVSVPKWGAVYIP…
eugene3.00280295	Phytozome (Populus trichocarpa genome v1.1)	PtCslA3	Populus trichocarpa	MERLTSTQMIPDAFQGARDDVTMQFAMIWGQIKAPLIVPLLRLAVAICLIMSLMLFIERVYMGIVIVLVKLFGRKPDRRYKWEPMKDDVEAGNSTYPMVLVQIPMYNEREVYQLSIGAACGLSWPSDRIIIQVLDDSTDPTIKDMVELECQRWASKGINIKYEIRDSRNGYKSGALKEGMKRSYVKSCDYVAIFDADFQPEPDFLRRTIPFLVHNPELGLVQTRWKFVNADECLMTRMQEMSLDYHFTVEQEVGSSTYAFFGFNGTAGVWRIAALNEAGGWKDRTTVEDMDLAVRASLKGWEFLYLSSVKVKNELPSTLKAYRYQQHRWSCGPANLFRKMFMEIITNKAMTSWKKVHVIYSFFLVRKIVAHLVTFIFYCVVLPATVLVPEVEVPKWGAV…
eugene3.00660037	Phytozome (Populus trichocarpa genome v1.1)	PtCslA4	Populus trichocarpa	MGEVSQKIMIPESFQFQVSSYDISGQLKLIWELIKAPLIVPLLTLGVYISLAMSLMLLMERVYMGIVIILVKLFWKKPEKRYKWEPMQDDIESGNLNFPVVLVQIPMFNEKEVYKLSIGAASNLSWPADRLVIQVLDDSTDPAIKQMVELECQRWASKGINIRYQIRENRTGYKAGALKEGLKRSYVKHCEYVCIFDADFQPEPDFLRRAIPFLVHNPDVALVQARWRFVNADECLLTRMQEMSLDYHFTVEQEVGSATHAFFGFNGTAGVWRIAAINDAGGWKDRTTVEDMDLAVRASLRGWKFVYLGDLHVKSELPSTFKAFRFQQHRWSCGPANLFRKMVMEIVRNKRVNFWKKVYVIYSFFFVRKIIAHMVTFCFYCVVLPLTILVPEVKVPIWG…
eugene3.00090200	Phytozome (Populus trichocarpa genome v1.1)	PtCslA5	Populus trichocarpa	MAEVSPKVMIPESFQFQVSSSDIAGQLTLIWELLKAPLIVPLLTLGVYICLAMSLMLFMERVYMGIVIILVKLFWKKPDKRYKWEPMQDDLESGNLNFPVVLVQIPMFNEREVYKLSIGAASNLSWPADRLVIQVLDDSTDPAIKQMVELECQRWASKGINIRYQIRENRTGYKAGALKEGLKRSYVKHCEYVCIFDADFQPEPDYLRRAIPFLIHNPEIALVQGRWRFVNADECLLTRMQEMSLDYHFTVEQEVGSATHAFFGFNGTAGVWRIAAINEAGGWKDRTTVEDMDLAVRASLRGWKFLYLGDLQVKSELPSTFKAFRFQQHRWSCGPANLFRKMVMEIVRNKKVRFWKKVYVIYSFFFVRKIIAHMVTFSFYCVVLPLTILVPEVKVPIWG…
eugene3.00141027	Phytozome (Populus trichocarpa genome v1.1)	PtCslB1	Populus trichocarpa	MANAISPPNLFQKVVLKYPIHRAFDITIFFLLVSLLVYRLLYLSNHGFAWVLALLCESCFTFIWVVTVSCKWNPVEYKTYPERLSQKAQDLPPVDMFVTSADPVLEPSILTVNTVISLLAVDYPADKLACYVSDDGCSPITYYSLVEASKFAKIWVPFCKKYNIQTRAPFRYFSSELILTGSCNSLEFQQEYNKMKDEYEELASKIKDAVEKSMEWDQIGDFAIFSNIERKNHPTIIKVIRENEAGLSDALPHLIYISREKRPKHPNRYKAGAMNVLTRVSGLITNAPFMLNVDCDMFVNNPQIFLHAMCLLLGSKNERESGFVQCPQYFYDGLKDDPFGNQFVVGHKFMGNGVAGIQGPFYGGTGCFHRRKVIYGSCPDDIGNQAKRLTPVHGGLSYK…
estExt_fgenesh1_pm_v1.C_LG_II0205	Phytozome (Populus trichocarpa genome v1.1)	PtCslB2	Populus trichocarpa	MAKAISSPNLYDKVALKYPIHRAFDITILVLLISLLVYRLLYISNHGFAWLLALLCETCFTFTWVLTVSSKWNPVEYKTYPERLSQKIQELPPVDIFVTTADPVLEPPILTVNTVISLLAVDYPADKLACYVSDDGCSPTTYYSLVEASKFAKLWAPFCKKHNIQVRAPFRYFSSEVPLNNSSEFQQEYNKMKDEYEELASKINDADKKSIERNLSGDFAAFSNIEGKNHPAIIKVVWENKAGISDELPHLIYISREKRPKHPHHYKAGAMNVLTRVSGMMTNAPFMLNLDCDMFVNNPKIVCHAMCLLLGSRNEMESGFVQFPQYFYDGLKDDPYGNQFEVWHKYIGNGIVGIQGPFYGGTGCFHRRKVIYGSCPPVATSFLLLKIFGNSKEFVRSAA…
fgenesh1_pg.C_LG_VI001999	Phytozome (Populus trichocarpa genome v1.1)	PtCslC1	Populus trichocarpa	MAPRLDFSDWWGKDSKEGTPVVVKMENPNYSVVEINGPDSAFRPVEKSRGKNAKQVTWVLLLKAHRAVGCVAWLATVFWALLGTIKKRLIFRQGVAVATEKLGKGKMVLKIIRVFLVASLAILAFEVVAYLKGWRYFESANLHIPRTLDLQGWLHVVYVAWLTFRADYIAPLIQALSQFCVVLFLIQSVDRLILCLGCFWIKYKKIKPRIEVDPFKSDDVEASGYEYPMVLVQIPMCNEREVYEQSISAVCQMDWPKDRILIQVLDDSNDESIQWLIKAEVAKWNQKGVNIIYRHRLIRTGYKAGNLKSAMGCDYVKDYEFVTIFDADFQPNPDFLKLTVPHFKGNPELGLVQARWAFVNKDENLLTRLQNINLCFHFEVEQQVNGTFLNFFGFNGTAG…
eugene3.00021804	Phytozome (Populus trichocarpa genome v1.1)	PtCslD1	Populus trichocarpa	MVKRAGSPCSSPVTITVSSGCKGGGSRSMGLTSPVPRTSISNNPNSPLSNNRNRTSSGGRYCSTSRDDATEENNSEFVSYTVHIPPTPDHQIFSASQSSLAEDIKNASKPDRSFISGTIFTGGFNSVTRGHVIDCSVENNESLKSGLVCGMKGCDEKAIKGKCECGFKLCRDCYLDCVGSNGGGHVSGAREPYKDVDDEGEDDDDDDYAYDEAKSEADDQALPLPKLDKRLSLVKSFKAQNHPPDFDHTRWLFETKGTYGYGNAVWPKDGYGVGSGGNGFEQPPEFGERSRRPLTRKVKVSAAILSPYRLLIVIRLVALGLFLAWRIRHPNREAMWLWGMSITCEVWFALSWILDQLPKLCPVHRVTDLSVLKERFESPNLRNPKGRSDLPGTDVFVST…
fgenesh1_pm.C_LG_I000139	Phytozome (Populus trichocarpa genome v1.1)	PtCslD10	Populus trichocarpa	MRIWTCLVNFQGRMTTSITLLSCPPPLITSLHGHPQKINPMGLRAVLVPRHRTLPGGSLLSRSQTGDFDHNRWLFETKGTYGVGNAYWSDQDKYGQDSELSKSDFLDKPWKPLSRKIRVPAAILSPYRILVVIRLVLLCFFLGWRVQNPNRDAMWLWGLSIVCEIWFAFSWLLDIFPKYNPINRSTDLAALRDKFEQPSPANPHGRSDLPGVDIFVSTADPEKEPPLVTANTILSILAADYPVEKLSCYISDDGGAILTFEAMAEAVKFAEVWVPFCRKHDIDLRNPDSYFNQKTDHTKNKKRPDFVKDRRWMKREYDEFKVRINGLPEAIRRRSKSFNSKELKKAKSLAREKNGGVLPSEGVGDVPKATWMADGTQWPGTWLDQTADHKKGDHAGILQ…
estExt_fgenesh1_pg_v1.C_LG_XIV0649	Phytozome (Populus trichocarpa genome v1.1)	PtCslD2	Populus trichocarpa	MVKRASSPCSSPVTITVSSGGKGGGSRSMGLTSPVPRASISNNPNSPLSNSRNRTPSGGRYCSMSRDDTTEEINSEFVSYTVHIPPTPDHQSFSASQTSLAEDITNAAKPERSFISGTIFTGGFNSVTRGHVVDCSMENNESLKSGLVCGMKGCDEKAIRGKCECGFKICRDCYLDCVGSNGGGHCPGCKEPYKDADDEAEDDDDYDYDEAKSEADDQALPLPKLDKRLSLVKSFKAQSHPPDFDHTRWLFETKGTYGYGNAVWPKDGYGAGSGANGFEPPPDFGERSRRPLTRKVGVSAAILSPYRLLIMIRLAALGLFLTWRIRHPNREAMWLWGMSITCELWFGVSWILDQLPKLCPVNRVTDLSVLKQRFESPSLRNPKGRSDLPGIDVFVSTAD…
eugene3.00030698	Phytozome (Populus trichocarpa genome v1.1)	PtCslD3	Populus trichocarpa	MAAADPYHLRRAPTIHHYSNSREDLDSEIGSVEFVTYTVHIPPTPNNQAVEIPAENEKKMERSFTSNSMFTGGHNCATRAHLKEKTIESQTSHPRGAGANGSFCAVPGCDAQVIADKRGVDLVPCECEYKICWDCCKDVLATGDGICPGCKEPYRSHDVPELHSRRLSFGKSSKALAKSHSGELDYSQYLFDSMTNYGYGNALCPTDGVKGNDEGTSGVPKSLVEKQWKPLTRELKISTKVIAPYRLLIPVRMIVLALFLRWRVSNPNEDARWLWGMSIVCEIWFAFSWLLDQLPKLCPINRVTDLDVLKEKFETPSPSNPTGKSDLPGIDIFVSTADPEKEPPLVTANTILSILAADYPVEKLSCYVSDDGGALLTFEAMAEAASFASLWVPFCRKHE…
eugene3.00290247	Phytozome (Populus trichocarpa genome v1.1)	PtCslD4	Populus trichocarpa	MAADPYQLRRAPTIHHYSNSREDLDSEIGSVEFATYTVQIPPTPDNQPMETPVENEKKLERSCTSNSMFTGGHNCATRAHLKEKMTEFQTSHPQIASAKGSYCAMSGCDAQVITDDLAPCECEYKICRDCYKDALATGDGICPGCKEPYRSHDVPELNRRSSFAESKSQSDEFDYTQFLFESKTNYGYGNAVWPTDGVNDNDEGSSGVPKTFVEKQWKMLTREVKISTAVIAPYRILILVRMIVLGFFLYWRVSNPNEEAMWLWGMSLVCEIWFAFSWLLDQLPKLCPVNRVADLDVLKEKFETPSPGNPTGKSDLPGIDIFVSTADPEKEPPLVTANTILSILAADYPVEKLSCYVSDDGGSLLTFEAMAEAASFANLWVPFCRKHEIEPRNPESYFN…
eugene3.00190332	Phytozome (Populus trichocarpa genome v1.1)	PtCslD5	Populus trichocarpa	MASRSFKGTRSNLSISSDAAESHKPPLPQTVTFGRRTSSGRYISYSRDDLDSELGSSDFMNYTVHLPPTPDNQPMDPSISQRVEEQYVSNSLFTGGFNSVTRAHLMDKVIESEASHPQMAGAKGSSCAIPGCDAKVMSDERGVDILPCECDFKICRDCFIDAVKIGGGICPGCKEPYKNTELDEVVVDSGRPLPLPPPGTVSKMERRLSLMKSTKSALMRSQTGDFDHNRWLFETRGTYGYGNAIWPSDGGFGNGNDEEVGGPKELMNKPWRPLTRKLKIPAAIISPYRLLIFVRIVILALFLHWRIRHPNNDAIWLWGMSVVCEIWFAFSWLLDQLPKLCPINRATDLNVLKDKFETPSPSNPTGKSDLPGVDVFVSTADPEKEPPLVTANTILSILA…
estExt_fgenesh1_pg_v1.C_870009	Phytozome (Populus trichocarpa genome v1.1)	PtCslD6	Populus trichocarpa	MASKSFKATRSNLSTSSDAAESHKPPLPPSVTFGRRTSSGRYISYSRDDLDSELGSSDFMNYTVHIPPTPDNQPMDPSISQKVEEQYVSNSLFTGGFNSVTRAHLMDKVIESEASHPQMAGAKGSSCAIPGCDAKVMSDERGVDILPCECDFKICRDCYIDAVKSGGGICPGCKEPYKNTELDEVAVDSGRPLPLPPPGTMSKMERRLSLMKSTKSVLMRSQTGDFDHNRWLFETRGTYGYGNAIWPNDGGFGNGNDEEVGEPKELMSKPWRPLTRKLKIPAAVISPYRLLILIRIVILALFLEWRVRHPNNDAIWLWGMSVVCEIWFAFSWLLDQLPKLCPINRATDLNVLKDKFETPSLSNPTGKSDLPGIDVFVSTADPEKEPPLVTANTILSILA…
eugene3.00660228	Phytozome (Populus trichocarpa genome v1.1)	PtCslD7	Populus trichocarpa	MASLSSQPSKKGIRSPAGNTANNNSSQQGNRGSTGQTVKFARRTSSGRYVSLSREDLDISGELSGDYTNYTVQIPSTPDNQPMDTSVAVKAEEQYVSNSLFTGGFNSVTRAHLMDKVIDSEVSHPQMAGAKGSSCAMHACDGKVMKDERGHDVIPCECRFKICRDCYMDAQKDTGLCPGCKEPYKVGDYEDEIPNFSSGALPLPPPSKGGDHNNMTMTKRNQNGDFDHNRWLFETQGTYGYGNAFWPQDDMYGDDGDEGFPGGMLENMDKPWKPLSREQPISNAIISPYRLLIVVRLVVLGFFLHWRIMHPNEDARWLWGMSVVCEVWFAFSWILDIIPKLSPINRFTDLEVLRDKFDMPSPSNPTGRSDLPGIDLFVSTADPDKEPPLVTANTILSIL…
fgenesh1_pg.C_LG_IX000008	Phytozome (Populus trichocarpa genome v1.1)	PtCslD8	Populus trichocarpa	MASLSSQPSKKAIRSPGNRGSNSQTVKFARRTSSGRYVSLSRDDIDISGELSGLDYMNYTVQIPLTPDNQPMDTSVAVKTEEQYVSNSLFTGGFNNVTRAHLMDKVIESEVSHPQMAGSKGSSCAMPACDGMIMKDERGNDIIPCECRLKICRDCYMDAQKETGLCPGCKEQYKVGDYDDEIPNFSSGALPLPPPGKGGDHNNMTVMKRNQNGDFDHNRWLFETQGTYGYGNAFWPQDDMYGDDGEEEFPGGVLENMDKPWKPLSREQPISQAVISPYRLLILIRMVVLAFFLHWRIVNPNDDARWLWGMSVVCEVWFAFSWILDIIPKLHPMNRSTDLEVLRDKFDMPSPSNPSGRSDLPGVDLFVSTADPDKEPPLVTANTILSILSVDYPVEKVAC…
fgenesh1_pg.C_LG_III001506	Phytozome (Populus trichocarpa genome v1.1)	PtCslD9	Populus trichocarpa	MATSSKPKGKTLSSQASSAARPQQAVKFARRTSSGRIDSFSQDDDMDLSGEYSGQSDYINYTVVMPPTPDNQPAHPSSENKSDGTKSRLGSEAQHRSRQVGAREDGYGSHGGSNGGVKMERGMSIMKSNNKSMLLRSQTGDFDHNRWLFETKGTYGVGNAYWSEGDNYGQDTELSMSDFLDKPWKPLTRKIKVPAAILSPYRILIVIRLIVLFFFLKWRVQNPNPDATWLWGMSIVCEIWFAISWILDIFPKFNPINRSTDLAALRDKFEKPSPANPHGRSDLPGVDIFVSTADPEKEPPLVTSNTILSILAADYPVEKLSCYISDDGGAILTFEAMAEAVRYAEVWVPFCRKHDIELRNPDSYFSLKTDPTKNKKRPDFVKDRRWMKREYDEFKVRIN…
eugene3.00012663	Phytozome (Populus trichocarpa genome v1.1)	PtCslE1	Populus trichocarpa	MRSEKYLPLFETKRARGLVLFRSFAVTLFVGICLILFYRVSNIPRDGEEGRWVWIGLLGAELWFGFYWVLTQALRWNQVYRLTFKDRLSLRYEKDLPRVDVFVCTADPVIEPPIMVMNTVLSVMAYDYPPEKLAIYLSDDAGSDLTFYALLEASRFAKQWLPYCKKFNVQPRSPAAYFVSESPTGDGGGQSQTMDFMAIKNLYQEMADRIETATMLGRIPEEARLEHEGFSQWDSYSSKRDHDTILKARTFDTNPCSTDTDGSALPTLVYLAREKRPQHFHNFKAGAMNALIRVSSKISNGQIVLSLDCDMYSNDPLTVRDALCFFMDEEKSHDIAFVQFPQWFANVTKNDLYSSSLRVITNVEFHGTDGYGGPLYVGTGCFHRRDTLCGREFSQDSKI…
fgenesh1_pm.C_LG_VI000022	Phytozome (Populus trichocarpa genome v1.1)	PtCslE2	Populus trichocarpa	MIWVYRVRYLPVEGVLERWAWIGMFFAELWFSFYWFITHLVRWNPIFRYTFKDRLSQRYEKDLPRVDIFVCTADPEMEPPIMVINTVLSMMAYDYPPEKLSVYLSDDGVSELTFYAMLEASRFSKYWLPFCKKFNVEPRSPEAYFQIEPLDDPVKTKEWLFIKKLYGDMKNRIEVTSKQGQVPEKIRKEHKGFSEWDFVSSRHDHQTIVQILIDGRDPLAMDNEGQRLPTLVYLSREKRPQYPHNFKAGAMNALIRVSSRISNGPIIMNVDCDMHSNNSSSLRDALCFFMDEEKGHEIGYVQYPQSMMNVKKNDLYGNSLNVIFKMEFPGIDANGGPMYIGTGCFHRRVDWKRVADIQIEGNARDLEEECKVLASCAYEENTQWGIEVGLKYGYLLEDG…
eugene3.00060053	Phytozome (Populus trichocarpa genome v1.1)	PtCslE3	Populus trichocarpa	MGKNEYLPLFETRASRGRLLFKLYVLTIFVAICMILVYRVSYLPVEGAVEIWSWIGMFFAELWFSFYWFITQLVRWNPIYRYTFKDRLSQRYEKDLPGVDIFVCTADPEIEPPTMVINTVLSMMAYDYPPEKLSVYLSDDGGSDLTFYAMLEASRFSKHWLPFCKNFKIQPRSPEAYFRTALEPLDDPNKAEEWLFVKKLYIDMKYQIEATTKLGKVPEEIRKEHKGFHEWNFISSRRDHQTILQILIDGTDPQAMDNEGQPLPTLVYLAREKRPQYPHNFKAGAMNALIRVSSRISNSPIILNVDCDMYSNNSYSVRDALCFFMDEEKGREIGYIQYPQAFENITKNDIYCNSLNIEMEVDFPGLDGNGGPLYIGTGCFHRREALCGRRYSNENKVDW…
estExt_fgenesh1_pg_v1.C_LG_X0702	Phytozome (Populus trichocarpa genome v1.1)	PtCslG1	Populus trichocarpa	MCVRVEALCSPETSHSTEGHSQFKQDGLKVEKPAEEDCRATAEKLMEISPPLHLCHVSKTSIFINRLHGLLHSIAIAFLIYYRASFLFQEPQTKATVPMLLWLLVFVAELLLSFIWLIGQAYHWHPVSRTVFPERLPEDDKLPAIDVFICTVDPDKEPTLDVMNTVLSAMALDYPAEKLNLYLSDDGGAAVTLHGMKEAWRFAKSWLPFCKKYGIKTRCPKAYFSATSKDDDSFGSSNEFMADRQIIQEKYEDFKERVMRFREDFVLEETKSDITGRDHPALIEVIQDNSNEEAPKDEANEMPLLVYVSREKRPSHPHHFKAGALNVLLRVSGVISNSPHILVLDCDMYCNDPTSARQAMCFFFDPNISSSLAFVQFPQRFHNISKHDIYDSQLRSTFG…
eugene3.00031146	Phytozome (Populus trichocarpa genome v1.1)	PtCslG2	Populus trichocarpa	MEGRLKGQATTNVAPPLHTVKPLRRTIFNRVFAAIYALAILTLLYYHAKTLIYSTNLVSFSTTLALLFSDLVLAFMWVNTQTFRMCPVYRKQFPENVEKVLKRSDFPAFDVFVCTADPYKEPPIGVVNTALSVMAYDYPTEKISVYISDDGGSALTLFAFMEAAKFATHWLPFCKKNNILERNPEALFESNHPCTSESEKIKMMYESMKVKVGHVLERGTVGDQYITSDHEREAFNKWSNKFTRQDHPAVIQVLLDASKDKDIAGYSMPNLIYVSREKNKASPHHFKAGALNALLRVSGCMTNAPIILTLDCDSCSNDPETPLRAMCYLSDPETRPQLAYVQFPQIFRGINKSDIYNAEFKRLYQINVMGFDGLSGPNYLGTGCFFQRRAFYGSPSSLA…
fgenesh1_pg.C_LG_X000708	Phytozome (Populus trichocarpa genome v1.1)	PtCslG3	Populus trichocarpa	MKSLPLHACTPSISSAIINRSYSLLHFTALVALFYYRLSSFLSSKPKASLPYLLVFASEMLLSIIWLFDQAYTWRPVSRTTFPERLPEDEELPGIDVFICTADHKKEPPLEVMNTVLSAMALDYPPDKLSVYLSDDGGSSLTLQGMREAWLFARSWLPFCRRFGIKIRCPKVYFSSLEDNYSGPLHSLEYEEEKEKIKGKYELFKERVNKAGEIIGSEEATNSKDHPPVIEVINDEPKNVAAIRQAKMPLLVYVSREKRPSHSHHFKAGALNVLLRVSGIMTNSPYILVLDCDMYCNDPTSARQAMCFHLDPKISPSLAFIQFPQKFHNINKNDIYDGQLRKLFVIRWPGIDGLQGPILSGTGFYMKREALYGNLSEKVEDYFTGFILHCKGKTSVFCN…
fgenesh1_pg.C_LG_III001196	Phytozome (Populus trichocarpa genome v1.1)	PtCslG4	Populus trichocarpa	MEGRPKESGTKKASTGGGPPPLHTVKPMGITIFNRLFATVYALAILALFYHHTKKLLCSPTLVSFSINLALSLSDFVLTFMWISTQTFRMCPVYRKQFPENVEKVVKRSDFPALDVFICTADPYKEPPIGVVNTALSVMAYDYPTEKISVYVSDDGGSALTLFSFMEAAKFSTHWLPFCKKNNILVRSPEAYFESSHPCTSETEKIEVMYRSMKAKVEHALEKGEVDDRFITGLDQQHEIFNKWTDNFTRQDHPPVIQVLLDASKDKDIAGNLMPNLIYVSRGKCKALPHHFKAGALNALLRVSSNMTNAPTILTLDCDFCSNDPQTLLRAMCYLCDPAIRSTLAYVQFPQIYRGINKNDIYCGEYKRLFVINTMGMDGVEGPNYVGTGCFFRRRAFFG…
fgenesh1_pg.C_LG_III001195	Phytozome (Populus trichocarpa genome v1.1)	PtCslG5	Populus trichocarpa	MGARQQGGSAIQATSTGGHPSLHTVKPLGRTLFNRVFATIYALSILALLFYHAKTLFYSTTLVSFSVTLALLISDLVLAFFWVSTQTFRMFPVYRKQFPENLKKIMERSDFPALDVFICTADPYKEPPISVVNTALSVMAYDYPTEKISVYVSDDGGSALTLFAFMEASKFATHWLPFCKKNNILERSPEAYFELNHTCTSEAVNIKIIYESMKVKVERVLERGKVEDENITSGQEREAFNKWADSFTRQDHPAVIQVLLDASKDKDIAGYSMPNLIYVSREKNKASPHHFKAGALNALLRVSGCMTNAPIILTLDCDSCSNDPETPLRAMCYLSDPETRPQLAYVQFPQIFRGINKSDIYNAEFKRLYQINVMGFDGLSGPNYLGTGCFFQRRAFYGS…
MV_XP_002264189.1	NCBI RefSeq	VvCslG8	Vitis vinifera	MAGSQRPPLHTQLLMPRAGINRAFALLYSCAILALLYHHFIDLLQSTSMVPIFLLLADSILAFMWVTAQAFRMYPTHRQVFIEHLEHYVKESDYPGLDVFICTADPYKEPPMGVVNTALSVMAYDYPIEKLSVYVSDDGGSKFTLFAFMEAARFAAHWLPYCRKNKVVERCPKAHFGSSNPSRFPETDQIKTMYESMRVRVENVIKRGSISHDYITKQGESEALSRWTDGFTPQNHPPVVQVLLEYGKDNDATGHGMPNLVYISREKNTDSPHNFKAGALNVLLRVSAIMTNAPVILTLDSDMYSNDPQTPLRALCYLLDPSMDPKLGYIQFPQVFHGINKNDIYGGEMRHSFEVHMPGMDGLAGPFHAGSGGFFRRRVFYGCPSETPEMNQGRQVSHS…
MV_XP_002264299.1	NCBI RefSeq	VvCslG6	Vitis vinifera	MGGEGATERKSTASHGLPLLHTRALMRRTPANRVFAVVYLCVILALLYHHFIALLHSTSILSLLILLADAVLAFMWVTSLAFRMCPTERQVFIEHLEHYAKESEYPALDVFICTADPFKEPPIDVVNTALSVMAYDYPIEKLSVYVSDDGGSQLTLFAFMEAARFATHWLPYCKINKIVERCPEAYFASNPSWFPETDQIKSMYERMRDRVENVVKRGSISNDYIPDQREIEAFSRWTDEFTPQNHPPVIQVLLERGKDKDITGHDMPNLVYISREKRMDSPHHFKAGALNVLLRVSATMTNAPVILTLDGDMYSNDPQTPLRVLCYLLDPSMDPKLGYVQFPQIFHGINKSDIYDGELRHVYQVQLSGMDGLAGPQLVGSGSFFRRKIFFGGPSETPE…
MV_XP_002264516.1	NCBI RefSeq	VvCslG9	Vitis vinifera	MAGSQRPPLHTQRLMARAGINRAFALLYSCAILALLYHHFIDLLQSTSMVPIFLLLADSILAFMWVTAQAFRMYPTHRQVFIEHLEHYVKESDYPGLDVFICTADPYKEPPMGVVNTALSVMAYDYPIEKLSVYVSDDGGSKFTLFAFMEAARFAAHWLPYCRKNKVVERCPKAHFGSSNPSRFPETDQIKTMYESMRVRVENVIKRGSISHDYITKQGESEALSSWTDGFTPQNHPPVVQVLLEYGKDNDATGHGMPNLVYISREKSTDSPHNFKAGALNVLLRVSATMTNAPVILTLDSDMYSNDPQTPLRALCYLLDPSMDPKLGYIQFPQVFHGINKNDIYGGEMRHVFEVHMPGMDGLAGPIHAGSGGFFRRRVFYGCPSETPEMNQGRQVSHS…
MV_XP_002265085.3	NCBI RefSeq	VvCslG4	Vitis vinifera	MHKILDNLIRMIHSKEMGSSTESHGSTIHVPLHTCVLKSRNSANRLFAIVYSFAILSLLYHHCIALLHSFTIVSLLILLADAVLAFMWATSQAFRMCPVERRVFIENLEHYAKESDYPRLDVFICTADPYKEPPMCVVNTALSVMAYDYPTEKLSVYVSDDGGSKLTLFAFMEAARFATHWLPYCKKNKIVERCPDAYFKSNNSWFPETDRIKMMYENMRVRVENVVQEGTISRDYMTNEGESEAFSRWTDEFTPQNHPPVVQVLLEHSKDKDVTGHTMPNLVYVSRGKSMNLPHNFKAGALNVLLRVSATMTNAPVILTLDTDMYSNDPQTPVRVLCYLLDPGMDPKLGYVQFPQIFHGINENDIYGGQLKLEFQIDASGMDGLVGPTYVGTGCFFRR…
MV_XP_002265126.1	NCBI RefSeq	VvCslG1	Vitis vinifera	MKGSTETTTSHGHPPLHTVKVLRRTPLNRVFAAVYLAAILALFYHHALTLVSSTSISSFLICISFLIADIVLAFMWSTTQSFRMRPVRRREFPENLKLVLDNPGEFPRLDVFICTADPYKEPPLGVVNTALSVMAYEYPTEKISVYVSDDGGSQLTLFAFMEAAKFAAHWLPFCRKKKIEERCPEAYFRSNYACCSETQNIKMKYEVMKQRIETTMEQGKVGYEWVTSEEEREALSKWTDKFTRQDHPTVIQVLLESGQDQDRSGRMMPNLIYVSRQKSRASPHQFKAGALNTLLRVSAIMTNAPIVLTLDCDMYSNNPVTLQHVLCYLSDPDMDSKLGYIQFPQRFHGLNKNDIYASEFKPLFVTNPAGMDGLAGSNYVGTGCFFRRRVFFGAHSSMV…
MV_XP_002265955.1	NCBI RefSeq	VvCesA6b	Vitis vinifera	MDTKGRLVAGSHNRNEFVLINADEIGRVTSVKELSGQICQICGDEIEITVDGEPFVACNECAFPVCRPCYEYERREGNQACPQCKTRYKRIKGSPRVEGDEEEDDIDDLENEFDFRSNYSRDPHQVAEAMLSAHLNIGSHAHTSGISTPLDLDSSSVPSGIPLLTYGQYDVGISSDKHALIIPPFMGRGKRVHPMPFPDSSMSLPPRPMDPKKDLAVYGYGSVAWKDRMEEWKKKQNDKLQVVKHQGGNDGGNFDEDELDDPDLPKMDEGRQPLSRKIPIPSSKINPYRIIIILRLVILGFFFHYRILHPVNDAYALWLTSVICEIWFAVSWILDQFPKWYPIERETYLDRLSLRYEKEGKPSELADIDIFVSTVDPMKEPPLITANTVLSILAVDYPV…
MV_XP_002266273.1	NCBI RefSeq	VvCslE9	Vitis vinifera	MGGGEDEAVQPLFATKQLKGRVAYRCFASTIFVGICLILVYRLKHIPSAEEHGRWAWIGLFMAELWFGFYWIITQSVRWNVIHRVPFKDRLLQRYGEKLPGVDIFVCTADPTLEPPTLVVNTVLSAMAYNYPTDKLSVYLSDDGGSELTFYALLEASHFSKHWIPFCKKFKVEPRSPQGYFVQHNDSQDITYAHEWLAIKKLYEEVKNRIESAVEVGSIPKEVRDQHKGFSEWDSKITKKDHQSIVQILIDGRDTNAMDSDGNRLPTLVYIAREKRPQVHHNFKAGSMNALTRVSSEMSNGPIILNLDCDMYSNDPDAIMDALCFFLDEEKGHRVSYVQYPQHYNNVHKSNIYSCSNMVVNKIELAGLDGYGGALYCGTGCFHRRESLCGRRYSEDFKA…
MV_XP_002269110.2	NCBI RefSeq	VvCslA1	Vitis vinifera	MDRLSFTPTFQGTSYGIGDRIGLIWEQTREPLMVPLLKLMVVVCLTMSVMLFVERVYMGIVIALVKLFGRKPEQRYNWEPMKDDVELGNSAYPMVLVQIPMYNEKEVYQLSIGAACGLSWPSERIIIQVLDDSTDPTIKDLVEMECQRWASKGINIKYEIRGNRHGYKAGALKEGMKHSYVKQCDYVAIFDADFQPEPDFLWRTIPFLVHNPEIGLVQARWKFVNSDECLMTRMQEMSLDYHFTVEQEVGSSSHAFFGFNGTAGVWRISALNEAGGWKDRTTVEDMDLAVRASLKGWKFVYVGALKVKNELPSTFKAYRYQQHRWSCGPANLFKKMAIEIARNKKVNLWKKVYVIYSFFFVRKIVAHIVTFLFYCVVFPATVFFPEVEVPMWGAVYIPS…
MV_XP_002269677.1	NCBI RefSeq	VvCslA3	Vitis vinifera	MAEISAKTLIPETFQGTRLDIAGQIGLVWELVKAPLIVPLLRVAVYICLTMSLMLFVERLYMGIVIILVKIFWKKPDKRYKWEPLREDLESGNSNFPHVVVQIPMYNEKEVYKLSIGAACGLSWPADRLVIQVLDDSTDPAIKNLVETECQRWAAKGINIRYQIRENRVGYKAGALREGLKRSYVKHCEYVAIFDADFQPEPDYLKRAIPFLVYNSDIALVQGRWRFVNADECLMTRMQEMSLDYHFTVEQEVGSATHAFFGFNGTAGVWRIAAINEAGGWKDRTTVEDMDLAVRASLKGWKFVYLGDLQVKSELPSTFKAFRFQQHRWSCGPANLFRKMVMEIVRNKKVRFWKKVYVIYSFFLVRKIVAHMVTFCLYCVVLPLTILIPEVEIPIWGIV…
MV_XP_002269728.2	NCBI RefSeq	VvCslE3	Vitis vinifera	MGKEGNFPLFETKVAKGRNLFRCYAASVFVGIIFICVYRAIHFPAANGQVLRRWAWMGLFLSELWFSLYWFVSQFSRWNPIYRYTFKDRLSQRYEKVLPGVDVFVCTADPTIEPPIMVINTVLSVMAYNYPSHKLSVYLSDDGGSDLTFYALLEASRFSELWLPFCRKFKIEPRSPAAYFSSTPQPNDCNPPMPLDWFSVKKAYEDMENRIETTTRLGRISEEIRKEHKGFLEWEYAATRQNHPSIVQILIDGRDGKAVDVEGQPLPTLVYLAREKRPQYHHNFKAGAMNSLIRVSSKISNGSIILNVDCDMYSNNSEIVRDALCFFMDEEKGHEIAYVQFPQNYSNLTRNDLYGTDMRVIETVEFPGMDACGGPCYVGSGCFHRRETLCGMKYSKECE…
MV_XP_002269831.2	NCBI RefSeq	VvCslB3	Vitis vinifera	MAKPIPSPLYEKIPQKNTLHRALDLTIFFLLLSLLAYRLLSLKNNGFTWLLAFLCESWFTFIWILNVSTKWNPVSYKTYPERLLQCYRVDELPPVDMFVTTADPMLEPPIITVNTVLSLLAVDYPANKLSCYVSDDGASPLTFYALLEASKFAKLWVPFCKKYGIQTRAPFRYISRELLPSHDNSTEFLQEYRKIMGEYEELRRRIEDATLKSISYEFSTADFVAFSNIKKGSHPTIIKVILENKESRSDGLPHLVYVSREKDPKHPHHYKAGAMNVLTRVSGAMTNAPFMLNVDCDMYANNPLIFHHAMCLLLGSKNEQDCGFVQSPQCFYDGLKDDPFGNQLVVLYKYLGSGIAGLQGPTYSGTGCFHRRKVIYGLWPDGRMEIKGRSGKLTDERIQ…
MV_XP_002273521.1	NCBI RefSeq	VvCesA4	Vitis vinifera	MASNTMAGLVAGSHTRNEMHVLHGEQRPPTRQSVPKLCRVCGDEIGVKADGELFVACHECGFPVCKPCYEYERSEGNQCCPQCNTRYKRHKGCARVAGDDEGSLDGDDFNDEFQIKNTRDQQNVFAPSENGDYNPQQWHANGQAFSAAGSVAGKDFEGEKDIYNNDEWKDRVEKWKTRQEKKGLISKDGGNDPGDDDDFLLAEARQPLWRKVPIASSKISPYRIVIVLRLVILAFFFRFRILTPAYDAFPLWLISVICEIWFAFSWILDQFPKWQPINRETYLERLSMRFEREGEPNRLSPVDVFVSTVDPLKEPPIITANTVLSILSLDYPVEKVSCYVSDDGASMLLFDSLAETAEFARRWVPFCKKHSIEPRAPEFYFSQKIDYLKDKVDPSFVKE…
MV_XP_002274010.1	NCBI RefSeq	VvCslD5	Vitis vinifera	MVKKASSPSSSPVTITVSSGGKGGAIRSMGLTSPVPRSSVLNNPNSPLSGRGNRGSSGGRRTSTGGRYDEEVVNSEYVTYTVHMPPTPDHNPISASQTSLNEDDKNLGKPERSFISGTIFTGGFNSVTRGHVLECSMERKETMKSGILCGMKGCDEKAMQGKVLRGGPCECGFKICRECYLDCVGSGGGHCPGCKEPYKDVNDDDGSSYDDDEPRSEAEDQALPLPSMADFKPDKRLSLVKSFKAPNHDFDHTRWLYETKGTYGYGNAVWPKDGYGFGSGVNGFEHPPDFGEKTRRPLTRKVNVSAAIISPYRLLVLLRLVALGFFLTWRIRHPNRDAMWLWGMSITCELWFALSWILDQLPKLCPINRVTDLSVLKDRFESPNLRNPKGRSDLPGIDV…
MV_XP_002274290.3	NCBI RefSeq	VvCslE5	Vitis vinifera	MGRDGYLPLFETKVAKGRILFRCYAASVFVGIIFIWVYRVVHFPPAGAQVLRRWAWMGLFLSELLFSFYWFLTQLVRWSPIYRYTFKDRLSQRYEEVLPGIDIFVCTADPRIEPPIMVINTVLSVMAYNYPSQNLSVYLSDDGGSDLTFYALLEASRFSKHWLPFCRKFSIEPRSPAAYFSTTSEPPDSNPLMAQEWLSIKELYEDMKNRIETTTRLGRISEEIRKEHKGFLEWNSASTRHDHQSIVQIVIDGRDPKAVDSEGQPLPTLVYLSREKRPQYHHNFKAGAMNALIRVSSKISNGSIILNVDCDMYSNNSESVRDALCFFMDEEKGHEIAYVQFPQCYDNLTRNDLYGTCLRVIIQVELPGLDSNGGPCYIGTGCFHRRVALCGMKYGKECE…
MV_XP_002274399.1	NCBI RefSeq	VvCslC2	Vitis vinifera	MAPSIDFSRLWGKDSSRKGTPVVVTMENPNYSVLEIDGPDAAFRPVDKDRGKNAKQFTWVLLLKAHRAVGCLSWLGNALWILLGAIKKRLIFGQGVTMENEKSGRGRLLFRTILAFLLMSLAFLAFEVFAHFNGWHYFHNHGLHIPQTLEIKGWLHAIYVAWLEFRADYIAPSIQVLSSFCVALFLIQSADRMLLCLGCFWIKYKKIKPRIEGDPFKSDDLEGLGYDYPMVLVQIPMCNEREVYEQSISAVCQLDWPKDRLLIQVLDDSDDESIQWLIKGEVSKWSQKGINIIYRHRLVRTGYKAGNLKSAMNCDYVKAYEFVAIFDADFQPNPDFLMQTVPHFKDNPELGLVQARWAFVNKDENLLTRLQNINLCFHFEVEQQVNGVFINFFGFNGTA…
MV_XP_002274474.1	NCBI RefSeq	VvCslD1	Vitis vinifera	MATSSTSPKKSSLASSTSSVGRPPQAVKFGRRTSSGRVLSLSRDDDMDLSGDFSGNNDYINYTVLMPPTPDNQPMEASSGGSASADSKPDAPGPYGGVSARVGMTRRVGNDQEGGISGAAMEGMDRRMSVMQSNKSILLRSQTGDFDHNRWLFETKGTYGIGNAFWSKDDDDYGHDGVSMSDFLDKPWKPLTRKLQVPAGILSPYRLLVLIRLIGLLLFIVWRIRNPNRDAMWLWGLSTVCETWFAFSWLLDQLPKLNPINRSTDLAALHDKFEQPSPSNPHGRSDLPGVDVFVSTADPEKEPPLVTANTILSILAVDYPVEKLSCYISDDGAAILTFEAMAEAVNFAEVWVPFCRKHNIEPRNPDSYFSLKSDPTKNKKRPDFVKDRRWIKREYDEFK…
MV_XP_002274896.1	NCBI RefSeq	VvCslD3	Vitis vinifera	MASKSFKASRSSLSTTSDVSDSIHNKPPLPPTVTFGRRTSSGRYISYSRDDLDSELGSGEFMNYTVHIPPTPDNQPMEGSMDPSISQKVEEQYVSNSLFTGGFNSVTRAHLMDKVIESETSHPQMAGAKGSSCAILGCDAKVMSDERGADILPCECDFKICRDCYLDAVKTGGGICPGCKEPYKALDLDELAVENGRPLPLPPPAGMSKMERRLSLMKSTKSVLMRSQTGDFDHNRWLFETRGTYGYGNAIWPKDGVFGNGKEDDASEPQELVSKPWRPLTRKLKIPAAVLSPYRLLIFVRMVALGLFLEWRVTNKNEDAVWLWGMSVVCEIWFAFSWLLDQLPKLCPINRSTDLNVLKEKFETPSPNNPTGKSDLPGIDIFVSTADPEKEPPLVTANT…
MV_XP_002276890.2	NCBI RefSeq	VvCesA7	Vitis vinifera	MEASAGLVAGSHNRNELVVIHGHEEPKPLRSLNGQVCEICGDEIGLTVDGEVFVACNECGFPVCRPCYEYERREGSQLCPQCKTRFKRLKGCARVEGDDDEEDIDDIEHEFNIDDEQNKNKLIAEAMLHGKMSYGRGPEDDDNAQFPPVITGVRSRPVSGEFPISSHAPGEQGLSSSLHKRVHPYPVSEPGSARWDEKKEGGWKERMDDWKMQQGNLGPDADDYNDPDMAMIEEARQPLSRKVPIASSKVNPYRMVIVARLLVLAFFLRYRILNPVHDALGLWLVSVICEIWFAFSWILDQFPKWFPIDRETYLDRLSFRYEREGEPNMLSPVDIFVSTVDPLKEPPLVTANTVLSILAMDYPVDKISCYISDDGASILTFEALSETAEFARRWVPFCK…
MV_XP_002277171.1	NCBI RefSeq	VvCslA4	Vitis vinifera	MRNLVLQEPEVRVTDDVTSSLSYAWQCIRVPVIAPLLWFAIFVCAAMSIMLFIERVYMAIIILCVKVMRKKRYTKYKLDTMKEDLELNKSYPKVLIQIPMYNEKEVYKLSIGAACSVSWPSDRFIIQVLDDSTNEALRVMVELECRKWIDKGVNVKYETRNNRNGYKAGALREGLQKQYVEDCEFVAIFDADFQPEENFLWRTIPFLLENPGLGLVQARWKFVNADECLMTRLQEMSLDYHFSVEQEVGSSTCSFFGFNGTAGVWRIQAINDAGGWKDRTTVEDMDLAVRASLKGWKFLFVGDLSVKNELPSTFKAYRYQQHRWSCGPANLFRKMTKEIILCEKVSTWKKFHVIYAFFFVRKIIAHWVTFFFYCVVIPLSVLVPEVALPKPIAIYIPAT…
MV_XP_002277635.1	NCBI RefSeq	VvCesA6a	Vitis vinifera	MATGGRLVAGSHHRNEFVLINADDIARIKSVRELSGQICHICGDGVEITVDGELFVACNECAFPVCRPCYEYERREGNKVCPQCKTRYKRMKGSPRVEGDEEEDDIDDLEHEFDYANSNTWATQEVAGEMLTVCLDIDCGNHDSASGISTCSELVSPPLSSQVPLLSYPMENADIHADQHALIVPPFTGYRNRIYPTPYNDPSVSLQSRPIVPKKDVAVYGYGSVAWKDRVVEWKKRQNEKLQMVEHQRQNEDGDVGGDGPDDTDLPKMDEARQPLSRKLPIPSSIISPYRLIIILRLIILGFFFHYRLLHPVHDAYGLWVTSVICEIWFAISWILDQFPKWCPVRRETYLDRLSLRYEKEGKPTELASIDIFVSTVDPTKEPPLITANTVLSILAVDY…
MV_XP_002277713.1	NCBI RefSeq	VvCesA6d	Vitis vinifera	MEASAGLVAGSHNRNELVVIRRDGESGPKPLQQLSGQICQICGDDVGLNVDGELFVACNECAFPVCRTCYEYERREGSQVCPQCKTRFKRLKGCARVEGDEEEDDIDDVDNEFNFEGRGKVDMQGALAEAMLQGHMTYGRAYDSDLPHVFHTMPQVPLLTNGQMVDDIPPEQHALVPSFMGGGGKRIHPLPFSDPNLPVQPRSMDPSRDLAAYGYGSVAWKERMENWKQKQEKLQMMKNENGGKDWDNDGDGPELPLMDEARQPLSRKLPISSSQINPYRMIIIIRLVVLGFFFHYRVMHPVNDAYALWLVSVICEVWFALSWILDQFPKWLPIDRETYLDRLSLRYEKEGQPSQLSPVDIFVSTVDPLKEPPLVTANTVLSILAVDYPVDKVSCYVSD…
MV_XP_002278997.1	NCBI RefSeq	VvCesA3a	Vitis vinifera	MDSEGESGAKSLKGLGGQVCQICGDNVGKTVDGEPFIACDVCAFPVCRPCYEYERKDGNQSCPQCKTRYKRHKGSPAIRGDGEEDGDVDDVVADINYSSEDQNQKQKIAERMLSWQMTYGRGEDTNYDREVSHNHIPLLTNGMDVSGELSAASPERLSMASPGAGGGGKRIHPLPYTGDVNQSPNIRITDPVREFGSPGLGNVAWKERVDGWKMKQEKNVVPLSTGHAASEGRGAGDIDASTDVLVDDSLLNDEARQPLSRKVSIPSSRINPYRMVIILRLIILSIFLHYRITNPVNDAYPLWLLSVICEIWFAMSWILDQFPKWLPVNRETYLDRLALRYDREGEPSQLAAVDIFVSTVDPLKEPPLVTANTVLSILAVDYPVDKVSCYVSDDGAAML…
MV_XP_002280032.1	NCBI RefSeq	VvCslD4	Vitis vinifera	MDSLSSTASKKAIRSPGGSSGSQNNRNSNGQTVKFARRTSSGRYVSLSRDDLDMSGEIPGDYMNYTVHIPPTPDNQPMDTSVAVKAEEQYVSNSLFTGGFNSVTRAHLMDKVIESEVTHPQMAGAKGSACSMPACDGKVMKDERGVDVTPCACRFKICRDCYMDALKDTGLCPGCKEPYKMGDYDDDVPDFSSGALPLPAPDDPKGNMSVMKRNQTGEFDHNRWLFETKGTYGYGNAFWPQDGGDERDEEFQGGAIETMDKPWKPLSRKMPVPAAILSPYRLLIAVRFVVLGFFLTWRLRHKNEDAIWLWFMSVICELWFGFSWILDQVPKLCPVNRSTDLQALWDKFDMPSPTNPTGRSDLPAVDMFVSTADPEKEPPLVTANTILSILAVDYPVEKI…
MV_XP_002280124.1	NCBI RefSeq	VvCslC5	Vitis vinifera	MAPSSVVLTIEKPSNFSLVEITGSKTSMFPEKEKAASPKQFTWVLLLKVHRALACLSWLATGAWTVFVAAKKRLALSEIKEEEPTNRGRLYRFIRAFVFISIVALFMEVIAHFKKWNLNLIQPLEVQGLVQWSYMAWLSFRVDYIAPLVLILSKFCIVLFLIQSLDRLFLCFGCFWIKHKKLKPEMDADAYDIEDGSSFPMVLVQIPMCNEKEVYAQSISAVCQLDWPRERLLIQVLDDSDDENVQLLIKNEVSSWNQKGVNIIYRHRFVRTGYKAGNLKSAMACDYVKDYEFVAIFDADFQPNPDFLKQTIPHFKGNPEVGLVQARWSFVNKDENLLTRLQNINLCFHFEVEQQVNGLFLEFFGFNGTAGVWRIKALEESGGWLERTTVEDMDIAVRA…
MV_XP_002283672.1	NCBI RefSeq	VvCslA2	Vitis vinifera	MDRLSSTTLLPDALQGTRDDISEQLGVVWSQIKAPVIVPLMSIAVAVCLAMSLMLFFERVYLSIVIVLVKLFGRKPDKRYKWEPMKDDVELGNSAYPMVLVQIPMYNEKEVYQLSIGAACGLSWPSDRIIIQVLDDSTDPTIKDLVELECQRWASKGINIKYEIRNNRNGYKAGALKEGMKHSYVKECDYVAIFDADFQPEPDFLWRTVPFLVHNPEIALVQARWKFVNSDECLMTRMQEMSLDYHFTVEQEVGSSTYAFFGFNGTAGVWRIAALNEAGGWKDRTTVEDMDLAVRASLKGWKFVYLGTLKVKNELPSTFKAYRYQQHRWSCGPANLFRKMVMEIVRNKKVSLWKKVHVIYSFFIVRKLVAHIVTFVFYCVVLPATVLVPDVEVPRWGAV…
MV_XP_002285486.1	NCBI RefSeq	VvCslC4	Vitis vinifera	MAPSFDWWTKESHRGTPVVVKMENPNWSIAELEGPSDDDFLLAGSPNTNRDKGRGKNARQLTWVLLLKAHKAAGCLTSIASAMFGLAAAVRRRVASGRTDTDNDNGGGMEQENPTVKSRFYSCIKVFLWLSVVLLVFEVAAYFKGWHFGAPHLQLQYLLTAPYGVKDIFNSLYSRWVLIRVEYLAPPLQFLANACIVLFLIQSVDRLVLCLGCFWIKFKKIKPVPKGTVDLESGDGNGYFPRVLVQIPMCNEKEVYQQSIAACCNLDWPKSSILIQVLDDSDDPVTQLMIKEEVTKWQQEGAHILYRHRVIRDGYKAGNLKSAMNCSYVKDYEFVAIFDADFQPTPDFLKRTVPHFKDNEELGLVQARWSFVNKDENLLTRLQNINLSFHFEVEQQVNG…
MV_XP_003633282.1	NCBI RefSeq	VvCslB2	Vitis vinifera	MAKSIPSPLYEKIPQKNTLHRALDLTIFFLLLSLLAYRLLSLKNNGLTWLVAFLCESWFTFLWVLNLSSKWNPVSYKTYPERLLQCHRVDELPPVDMFVTTADPILEPPIITVNTVLSLLAVDYPANKLSCYVSDDGASPLTFYALLEASKFAKLWVPFCKKYGIQTRAPFRYFSSELVSSHDNSMDFLKEYRKIKEGYQELGRKIEDAALKSMPYELSTAEFVAFSNVERRNHPTIIKVILENKESSSDGLPHLVYVSREKHPKHPHHYKAGAMNVLTRVSGAMTNAPFMLNVDCDMYANNPQIFHHAMCLLLGSKSEQDCGFVQSPQMFYDVVKDDPLGNQMVVLFKYVGSGIAGLQGPLYSGTGCFHRRKVIYGSWPDGRMEIKGRNGKLTDERLE…
MV_XP_003635328.1	NCBI RefSeq	VvCslE7	Vitis vinifera	MGRDGYLPLFETKVAKGRILYRCYAASVFVGIIFIWVYRVVHFPPAGAQLLRRWAWMGLFPSELLFSFYWFLTQLVRWSPIYRYTFKDRLSQRYEEVLPGIDIFVCTADPRIEPPIMVINTVLSVMAYNYPSQNLSVYLSDDGGSDLTFYALLEASRFSKHWLPFCRKFSIEPRSPAAYFSTTSEPPDSNPLMAQEWLSIKELYEDMKNRIETTTRLGRISEEIRKEHKGFLEWNSASTRHDHQSIVQIVIDGRDPKAVDSEGQPLPTLVYLSREKRPQYHHNFKAGAMNALIRVSSKISNGSIILNVDCDMYSNNSESVRDALCFFMDEEKGHEIAYVQFPQCYDNLTRNDLYGTCFRVIIQVELPGLDSNGGPFYIGTGCFHRRVALCGMKYDKECE…
MV_XP_003635360.1	NCBI RefSeq	VvCslE4	Vitis vinifera	MGKERNLPLFETKVAKGRNLFRCYAASVFVGIIFICVYRAIHFPAANGQVLRRWAWMGLFLSELWFSLYWFVSQFSRWNPIYRYTFKDRLSQRYEKVLPGVDVFVCTADPTIEPPIMVINTVLSVMAYNYPSHKLSVYLSDDGGSDLTFYALLEASCFSELWLPFCRKFKIEPRSPAAYFSSTPQPNDCNPPMPLDWFSVKKAYEDMENRIETTTRLGRISEEIRKEHKGFLEWEYVATRQNHPSIVQILIDGRDGKAVDVEGQPLPTLVYLAREKRPQYHHNFKAGAMNSLIRVSSKISNGSIILNVDCDMYSNNSEIVRDALCFFMDEEKGHEIAYVQFPQNYSNLTRNDLYGTDMRVIETVEFPGMDACGGPCYVGSGCFHRRETLCGMKYSKECE…
MV_XP_003635361.2	NCBI RefSeq	VvCslE8	Vitis vinifera	MKKGSVEMGRDGYLPLFETKVAKGRILFRCYAASMFVGIIFIWVYRVVHFPPAGAQVLRRWAWMGLFLSELLFSFYWFLTQLVRWSPIYRYTFKDRLSQRYEEVLPGIDIFVCTADPRIEPPIMVINTVLSVMAYNYPSQNLSVYLSDDGGSDLTFYALLEASRFSKHWLPFCRKFSIEPRSPAAYFSTTSEPPDSNPLMAQEWLSIKELYEEMKNRIETTTRLGRISEEIRKEDKGFLEWNSASTRHDHQSIVQIVIDGRDPKAVDSEGQPLPTLVYLSREKRPQYHHNFKAGAMNALIRVSSKISNGSIILNVDCDMYSNNSESVRDAVCFFMDEEKGHEIAYVQFPQCYDNLTRNDLYGNCFRVIIEVEFPGLDSNGGPFYIGTGCFHRRVALCGM…
MV_XP_003635418.1	NCBI RefSeq	VvCslC1	Vitis vinifera	MSRPQNYEFQEWWNKQREKHHDLFIDKSETQRLFTSVEIHTPTADPAVDKERTRSARQLSWVCLLKLQQLASSIAYLSNGFVAILRTANRRIASSSVAADSSRSESRLYHAIKVFLVVVLVLLLFELVAYFKGWHFSPPSLSSAEVEVLGLVELVYANWLKIRANYLAPPLQSLTNVCIVLFLIQSVDRIVLMLGCFWIKFRKLKPVAVMEFSENSEGQNVQDYPMVLVQIPMCNEREVYQQSIAAVCIQDWPRERMLVQVLDDSDDLDVQHLIKAEVQKWQQRGLRILYRHRLIRTGYKAGNLKSAMSCDYVKDYEFVAIFDADFQPGPDFLKKTIPYFKGNDDLALVQTRWAFVNKDENLLTRLQNINLSFHFEVEQQVNGVFINFFGFNGTAGVWR…
MV_XP_010644596.1	NCBI RefSeq	VvCslE1	Vitis vinifera	MGSEGYAPLFETRRAKGRFLYRMFAASMFLGICLIWAYRVIHIPTEDGRWGWIGLLLAELWFGLYWLVTQASRWNPIYRSTFKDRLSQRYEKDLPAVDIFVCTADPVIEPPIMVVNTVLSVMAYDYPQEKLGVYLSDDAGSELTFYALLEASHFSKHWIPYCKKFKIEPRSPAVYFSLTSHLHDADQAKELELIQKLYEEMKDRIETATKLGRIPEEVLMEQKGFSQWDSFSSRHDHDTILQILIDGRDPNAMDVEGSKLPTLVYLAREKRPKHPHNFKAGAMNALIRVSSKISNGAIILNVDCDMYSNNSHSIRDALCFFMDEEKGQEIAFVQYPQNFQNITKNELYSSSLRVISEVEFHGLDGYGGPMYIGTGCFHRRDTLCGRKFSKDYRNEWKRE…
MV_XP_010645442.1	NCBI RefSeq	VvCesA6c	Vitis vinifera	MEASAGLVAGSHNRNELVVIRREGEAAGRKPLANLSGQTCQICGDDVGLTAEGELFVACNECAFPICRTCYEYERSEGNQVCPQCKTRFKRLKGCARVEGDEEEDDVDDLENEFNFVGRRRDTQDMQYIAEGMLQGHMTYGRAGDADMLPQVVNTMPTVPLLTNGQMVDDIPPEHHALVPSFLGGGGKRIHPLPFSDPAFPVQPRSMDPSKDLAAYGYGSVAWKERMENWKQKQEKLQVMNENGGKDWDNDGDGPDLPLMDEARQPLSRKLPVPSSQINPYRMIIIIRLVVLGFFFHYRVMHPVNDAYALWLVSVICEIWFAISWILDQFPKWLPIDRETYLDRLSLRYDKEGQPSQLSSVDIFVSTVDPLKEPPLVTANTVLSILAVDYPVDKVSCYV…
MV_XP_010646988.1	NCBI RefSeq	VvCslE6	Vitis vinifera	MKKGSVEMGRDGYLPLFETKVAKGRILFRCYAASMFVGIIFIWIYRVVHFPPAGAQVLRRWAWMGLFLSELLFSFYWFLTQLVRWSPIYRYTFKDRLFQRYEEVLPGIDIFVCTADPRIEPPIMVINTVLSVMAYNYPSQNLSVYLSDDGGSDLTFYALLEASHFSKHWLPFCRKFSIEPRSPAAYFSTTPESPASNPLMAQEWLSIKELYEDMKNRIETTTRLGRISEEIRKEHKGFLEWNSASTRHDHQSIVQIVIDGRDPKAVDSEGQPLPTLVYLSREKRPQYHHNFKAGAMNALIRVSSKISNGSIILNVDCDMYSNNSESVRDALCFFMDEEKGHEIAYVQFPQCYDNLTRNDLYGTCFRVIIQVELPGLDSNGGPFYIGTGCFHRRVALCGM…
MV_XP_010648652.1	NCBI RefSeq	VvCesA1	Vitis vinifera	MEANAGMVAGSHKRNELVRIRHDSDSGPKPLKHLNGQICQICGDTVGLTAAGDVFVACNECAFPVCRPCYEYERKDGNQSCPQCKTRYKRHKGSPRVEGDDEEDDVDDIENEFNYAQGNSKARRQWQGEDADLSSSSRHESQQPIPLLTNGQPLSGEIPSGTPDNQSVRTTSGPLGPGEKHVHSLPYVDPRQPVPVRIVDPSKDLNSYGLGNVDWKERVEGWKLKQEKNMMQVTSRYPEGKGDLEGTGSNGEELQMADDARQPLSRVVPIPSSHLTPYRVVIILRLIILGFFLQYRTTHPVKDAYPLWLTSVICEIWFALSWLLDQFPKWYPINRETFLERLALRYDREGEPSQLAPIDVFVSTVDPLKEPPLVTANTVLSILAVDYPVDKVSCYVSDD…
MV_XP_010648837.1	NCBI RefSeq	VvCslC3	Vitis vinifera	MAPRLDFSDLWGKDTRKGTPVVVTMENPNYSVVEIDGPDSAFRPVEKSRGKNAKQVTWVLLLKAHRAVGCVAWLATVLWALLGTIKKRLIFRQGVAMESEKTGKGKLLFRIIKVFLVTSLAILSFEVVAYLKGWHYFRNPNLHIPRTSDFQGLLHMVYVAWLTLRADYIAPLIQALSKFCVALFLIQSADRMVLCLGCLWIKYKKIKPRIDGDPFKLEDVEGSGYEYPMVLVQIPMCNEREVYEQSISAVCQIDWPKDRLLIQVLDDSDDESIQCLIKAEVYNWSQQGINIVYRHRLVRTGYKAGNLKSAMSCDYVKNYEFVAIFDADFQPNPDFLKQTVPHFQGNPDLGLVQARWAFVNKDENLLTRLQNINLCFHFEVEQQVNGVFLNFFGFNGTAG…
MV_XP_010650022.1	NCBI RefSeq	VvCslG10	Vitis vinifera	MEGSLPRHLCHVQKSSAIIHRFHALIHSTALIALIYYRASFLLQNNDTRSGHTPIIPWLLVFAGELVLSFIWLLEQAFRWRPVTRAVFPERLPEDKQLPSIDVFICTVDPKKEPTLEVMNTVISAMALDYPPEKLHVYVSDDGGSSLTLYGMKEAWEFARLWVPFCRTHGIKTPCPKAYFSSLEDGDGSEILGTEFMAERRRVQIEYEKFKARLRTASKEGGIRNESMSSPTDHPAGVEVIGADQVEMPLLVYVSREKRPSHPHHFKAGALNVLLRVSGIISNSPYILILDCDMYCNDPTSAQKAMCFHLDPKISPTLAFVQFPQRFHNISKNDIYDSGLRSIFSILWEGFDGLQGPVLAGTCFYIKRVAFYGSFIQDDIDILKLRESFGPSNEFIRSL…
MV_XP_010650048.1	NCBI RefSeq	VvCslG12	Vitis vinifera	MDSLPLHLCTLHTSATIINRSHAFFHSMALLALLYYRASSFYLYATAPSHLLTWLLVFASELFLSFLWLLSQAYQWRPVTRTVFPETFPEDRELGAIDVFICTADPKKEPPVKVMNTVLSAMALDYPPEKVVVYLSDDGGSSLTLNAIREAWRFARLWIPFCKAYGIRTRCPEAYFSKEEEEDDQFVEEREKIKRNYELFKERVVGACGKDEVEQGVGIAGHNHPPLIEVIRDDNTVNEDSSAGHPNIPLLVYVSREKRPSHPHHFKAGALNTLLRVSGIISNAPHVLVLDCDFFCNDPSSARQAMCFHLDSKISCSLAFVQFPQKFHNFSMNDIYDGRLRSVFEMKCPGMDGHQGPMLSGTCFYIKRAALYGNVGEVKDPLQLKQYFGPSNGLIKSLG…
MV_XP_010653789.1	NCBI RefSeq	VvCesA3b	Vitis vinifera	MEIGGVGPKPSKHTGDQVCQICNDNVGTTVDGEPFIACSVCAFPVCRPCYEYERKDGNQSCPQCKTKYKRHKGSPPIHGEDVEDGDMDDVAKDFKYSSRDQGEKQKIAERSLSWHMSHGQGEDVVPPNYDKEVSLNHIPLLTNGPSVSGELSAASPERLSMTSPEAGLGVKRVCPLPYAAANIRVGDPGREFGSAGFGKVAWKERVDGWKMKQEKNGAPMSVSHAPSEGRGGLAPSEGRGGVDIDASTDVVMDDTLLNDEARQPLSRKVSIPSSRINPYRMVIVLRLIILCIFLHYRITNPVPNAFALWLISVICEIWFAISWILDQFPKWLPVNRETYLDRLALRYDREGEPSQLAAVDIFVSTVDPLKEPPLVTANTVLSILAVDYPVDKVSCYVSD…
MV_XP_010657214.1	NCBI RefSeq	VvCslB5	Vitis vinifera	MAKPIPSPLYEKIPQKNTLHRASDVTIFFLLLSLLAYRLLSLKNNGFTWLLAFLCESWFTFIWILNLSSKWNPVSYKTYPERLLQCYRVDELPPVDMFVTTADPMLEPPIITVNTVLSLLAVDYPANKLSCYVSDDGASPLTFFALLEASKFAKLWVPFCKKYGIQPRAPFRYFSRELLPSHDNSMEFLQEYRKIKEEYEELRRRIEDATVKSISYELSTADFVAFSNIKKGSHPTIIKVILENKESRSDGLPHLVYVSREKHPKHPHHYKAGAMNVLTRVSGAMTNAPFMLNVDCDMYANNPQIFHHSMCLLLGSKNEQDCGFVQTPQSFYDGLKDDPFGNQFGVLYKYVVSGIAGLQGPNYSGTGCFHRRKVIYGLWPDGRMEFKGRIDERLEKTFG…
MV_XP_010657215.1	NCBI RefSeq	VvCslB6	Vitis vinifera	MAKPIPSPLYEKIPQKNTLHRASDVTIFFLLLSLLAYRLLSLKNNGFTWLLAFLCESWFTFIWILNLSSKWNPVSYKTYPERLLQCYRVDELPPVDMFVTAADPMLEPPIITVNTVLSLLAVDYPANKLSCYVSDDGASPLTFFALLEASKFAKLWVPFCKKYCIQPRAPFRYFSRELLPSHGNSMEFLQEYRKIKEEYEELRRRIEDETLKSISNELSTAEFVAFSNIKRGSHPTIIKVILENKESRSDGLPHLVYVSREKHPKHPHHYKAGAMNVLTRVSGAMTNAPFMLNVDCDMYANNPQIFHHSMCLLLSSKNEQDCGFVQTPQSFYDGLKDDPFGNQFGVLYKYVASGIAGLQGPHYSGTGCFHRRKVIYGLWPDGRMEFKGRIGKLTDERLE…
MV_XP_010657216.1	NCBI RefSeq	VvCslB1	Vitis vinifera	MAGPISLPLYEKLPQKNTVQRVLDVTIFVLLLTLLAYRILSLKSNGFSWFFALLCESWFTFVWVVILSSKWNPVVYRTYPERLLFWIDELPPVDMFVTTADPTLEPPIITVNTVLSLLAFDYPANKLACYVSDDGCSPLTFYALLEASKFAKLWVPFCKKYGIHTRAPFRYFYDEEESPHDNSTEFIREYTKMKDEYEVLRRKIEDATEKSIPCDLSSEEFVAFSDIERRNHPSIIKVILENKEGLVDGLPHLIYVSREKCPKYPHHYKAGALNVLTRVSGAMTNAPFILNVDCDMYANNSQIVFHAMCLLLGCKKGQDFAFAQSPQIFYDGLKDDPLGNQLVATQKYIGEGISGLQGPYYSGTGCFHRRKVLYGLWPDGCMETGGRSPNCVAGKLTDE…
MV_XP_010659563.1	NCBI RefSeq	VvCslG5	Vitis vinifera	MGDSTGGKSSTIHVPLHIRVPLSRTSANRVFAFFYSLAILALLYHRCIALLQSFTIVSLLILMADAVLAFMWATSQAFRMCPVGRRVFIEHLEHYAKESDYPRLDVFVCTSDPYKEPPMCAVNTALSVMSYDYPTEKLSVYVSDDGGSKLTLFAFMEAARFAALWLPYCKKNKIVERCPEAYFRSNLSWFPETDQIKMMYENMRDRVEKAVQKGSICYDYLTNEGEGEAFSRWTDGFTPQNHPPVIQQVLLESSKDKDNASHTMPNLVYISRGKSTTLPHHFKAGALNVLLRVSGTMSNAPVILTLDTDMYSNDPQTPLRVLCYLLDPAMDPKLGYIQFPQIFHGINENDIYGGQLKLEFQIEASGMDGLVGSTYTGTGCFFRRGVFFGGPLETPELNQ…
MV_XP_010659594.1	NCBI RefSeq	VvCslG2	Vitis vinifera	MANPFQFRPPLHTRVLMRRTSAYRVFAIFYSFAILALLYHHLIHLLHSPNTLSFFILLADVLFSFLWASSQGFHMCPTDRRVFIEHLEHYVKESDYPGLDVLICTADLHKEPPMGVVNTALSMMAYDYPTAKLSVYVSDDGGSKLTLFAFMEAARFATHWLPFCRKNKVVERCPEAYFGSNPSSWFPETDQIKLMYETMKIKVESVVEKGTIPHDHFTNEQEKQAFSRWTDEFTQANHPAVVQVLLEGNKDMDITGHTMPNLVYVSREKRPGSPHHFKAGALNVLIRVSATMTNARVVLTLDSDMHSNDPQTPLRALCYLLDPDMDPNLGFVQFPQAFHGINKNDIYAGECIHVYQIHPIGMDGLAGPMHVGTGCFFRREVFSGGPSRTPGQSSDHLVS…
MV_XP_010661870.1	NCBI RefSeq	VvCslG3	Vitis vinifera	MEFIKRDGGITTVDSINDGLIIFIKAFKYFFNQIFLVKRLTKSSKFIGPGFNGLRTFGDVFKMVFELLDMATRWASIGVGQYLSGFIRATSQAFRMCPTESRVFIEHLQHYVKQSDYPGLDVFICTADPYKEPPMCVVNTTLSVMAYDYPPEKLSVYVSDDGGSQLTLFAFIEAARFATHWLPYCRKNKILERCPEAYFRSSPSWSPETAQIKMMYERMRARVENVVKRGSILPDYITNEAESEAFSRWADGFTPRDHPAVVQVLLEADRDKDITGHTMPNLVYASREKNMNLPHHFKAGALNVLLRVSATMTNAPILLTLDSDMYSNDSQTPLCALCFLLDPCIDSKLGFVQFPQMFYGINKNDTYGAESRQSEIVLIGMDGLVGPTNIGTGCFFRRQ…
MV_XP_010663029.2	NCBI RefSeq	VvCslD2	Vitis vinifera	MGSRFFNPNNPSGSVNSGEHIELNSSSCTYDLDSEAGSREYATYTVHLPPTPDNRPSGLDIQLDGRVSQRVEEHYTANSIFTGGHNSVTRAHLMDKVAESEASHPQMAGSKGSTCAIPGCDAKIMTDERGEDILPCECDFKICRDCYVDAVRTGDGICPGCKEPYKGEFAAVDNGRVLTLSSTVGVFKEERRLSLLKSSSPRSTLMKSQTAEFDHNGWLFETKGTYGYGNAIWPEEGGNANGENENAGESIKLLSKPWRPLTRKLSIRAAVLSPYRLLVLVRMAFLGLFLTWRIRNPNEDAMWLWGMSVVCEIWFAFSWLLDQLPKLCPINRSADLNVLKEKFETPNPRNPTGKSDLPGIDMFVSTADPEKEPPLVTANTILSILAADYPVEKLSCYVS…
MV_XP_019072230.1	NCBI RefSeq	VvCslG7	Vitis vinifera	MGGGEPTERKSTASHGLPLLHTRALMRRTPANRVFAVVYLCVILALLYHHFIALLHSASIVSFLILLADAVLAFMWVATLAFRMCPTERQIFIEHLEHYAKESNYPGLDVFICTADPYKEPPIDVVNTALSVMAYDYPTEKLSVYVSDDGGSQLTLFAFMEAARFASHWLPYCKKNKIVERCPKAYFASNPSWFPETDQIKLMYEKMRVRVETAVKSGIISHDYMNSKQELEAFSRWTDGFTSQNHPAVIQVLLECGKDEDVMGHTMPNLVYVSRGKSINLPHNFKAGALNALLRVSATMTNAPVILTLDSDMYSNDPRTPLRVLCYLLDPSMDPKLGYVQFPQIFHGINKSDIYGGELRHVFQVQMSGMDGLAGPQHVGSGGFFRRKIFFGGPSETPE…
MV_XP_019074866.1	NCBI RefSeq	VvCslE2	Vitis vinifera	MGRDGQLPLFETKTAKGRILFGLYAVSTFVGICLICVYRKTHLPEEGKVGRWAWIGLFXSELGYILYWFITVTVRLKPIYRYTFKGRLTQRYEKVLPGIDIFVCTANPIIEPPTIYMVINTVLSVMAYDYLPKKLGVYLSDDGGSCLTFYALLEVSQFSKIWLPFCKKFKVEPRCPEAYFTSTPEPHHDDPLMVEEWSSIKKLYEDMRNRIESTMKVGQISEEIRKQHKGFGEWDLVSDPRNHQTILQILIDGRDGKAMDVEGQPLPTLVYLSKEKKPKYAHNFKAGAMNALIRVSXRISNGGIILNVDCDMYSNNSELVKDALCFFMDEETSHEITYVXFPQCFNNITKNDLYASSLNVIMEVELTGFDSNGGPCYIGTGCFHKRETLCEKKYDMECE…
MV_XP_019075562.1	NCBI RefSeq	VvCslG11	Vitis vinifera	MDSSLPLQLCYVRKSTAIINRWYTLIHSTALMALVYYRASFLFQNPENRAHTPTSPWLLVFAGELILSFIWLLGQAYRWRPVTRTLFPERLPEDKHLPAIDVFICTADPKREPTFGVMNTVISAMALDYPPERLHVYVSDDGGSSLTLYGMKEAWAFARSWLPFCRTHGIKTRCPEAYFSSAENDEGADLRGTEFFEERKKIKKEFELFRERVMRATENGGIGDKSISGDHPSIIEVIGAEEAEMPILVYVSREKRPSHPHHFKAGALNVLLRVSSMISNSPYILVLDCDMYCNDPASVRQAMCCHLDPILSPSLAFVQFPQRFHNISSNDIYDSQMRSAFSTLWEGMDGLDGPVLSGTGFYMKRVALYGTSIQDTSLTELRQTFGYSDEFIKSLSPKY…
MV_XP_019076659.1	NCBI RefSeq	VvCesA8b	Vitis vinifera	MSFNSNIWEERLCQWKLARERLLRRTGSQEEIPDPSDLGSVDEMELRQPEMDNESRQFLSRKVPIPPSMIYPYRVSVIFRLVILAFFLRYRLTHPVHNAYGLWLASVFCEVWFSVSWILDQLPKWQPVNRQTFPERLCMRYNQPGKPSGLASVDVFVSTADPLKESPIVISNTILSILSVDYPAEKVSCYVSDEGAARLTLETLSLTCDFARKWVPFCKKFQIEPPSPESYFSQKVDHLKYNPYPTFSKERRLMKRRYEDFKAQINGLITKFQDVPSEGWTMKDGTPWPGNDIKNHLGMMQIIMGRGGPHGSDTRALPQVVYVSREKRPGFHHNNKAGAMNALVRVSALLTNGTYILNLDSDHYINNSRTFLEAMCFLMDPSNQKICFVQFPQRFEGVD…
MV_XP_019078064.1	NCBI RefSeq	VvCesA8a	Vitis vinifera	MAEARRLRGHKATATCCIASRDRPGLVATSGEDGCICWFDMRCKDVVLTMDLGVNPISSLCFKPGNEDIIYVSSGSEVKCFDVHLADAWKPLESYNYNKEEINQIACNSKSSFLASADDDGDVKIIDIRQKCLFKTLRSGHTSICSSVKFLPWRPWEVITGGLDSKLVMWDFSKGRPYKIVDFGMPDMENSSSAGQCLNPAFVHAIAVPEVDMLEKSGKICVVARGDGVVDVINIESELAAAQSKTSSKPQRGSKSRSKSKGSVSTVAETLNQNGRRRLHLDYSLGGHTASVSCVAFALFGERGKSIISGGNDKTVKVWDCSRYLDAGQPSSSNDVLHLNINLSKKVNWLCTTPADSENLVVCDTTKVVKVHTVSYLCLITDCILRRFMVPSIGAHNRR…
MV_XP_019078913.1	NCBI RefSeq	VvCslB4	Vitis vinifera	MAKPISSPLHEKFPQKNTFHRALDLTIFFLLLSLLAYRLLSLKNNGFTWLLAFLCESWFTFIWILNVSTKWNPVSYKTYPERLLQCYRVDELPPVDMFVTTADPMLEPPIITVNTVLSLLAVDYPANKLSCYVSDDGASPLTFYALLEASKFAKLWVPFCKKYGIQTRAPFRYFSRELLPSHDNSTEFLQEYRKIMDEYEELRRRIEHATLKSISHELSTADFVAFSNIKKGSHPTIIKVILENKESRSDGLPHLVYVSREKDPKHPHHYKAGAMNVLTRVSGAMTNAPFMLNVDCDMYANNPQIFHHAMCLLLGSKNEQDCGFVQSPQCFYDGLKDDPFGNQLVVLYKYLGSGIAGLQGPTYIGTGCFHRRKVIYGLWPDGRMEIKGRSGMQSIYFIT…
mikado.chr1G837.1	NGDC	MpCslA7	M. pasquieri	MRNSVLHEPKVRVTDNVSGSLSHAWQCVRGTLIVPLLSVATHLCAIMSVMLFVERVYMAIVILLSWPSDCFIVRVLDDSTNEVFRALVELECQKWIQDGVNIKYETRNNRNRYKAGALREGLQKQYVKDCKFVAIFNANFLPDKDFLWRTIPYLIENPELGLVQARWKFVNADECLMTRLQKMSLDYHFSVEQEVGSSTCSFVGFNGTAGVWRIQAVNDAGGWKDRTTVEDMDLAVRATLKGWKFLFVGDLSVRNELPSTFKAYRYQQHRWSCGPANLFRKMTKEIILSEKVSIWKKFHVIYAFFFVRKIVAHWVTFFFYCVIIPASVIVPEVHLPKPIAIYIPATITILNAVCTSRSLHLLVFWILFENVMSLHRSKAEIIGLIEANRVNEWVVTEKL…
mikado.chr1G941.3	NGDC	MpCslA6	M. pasquieri	MDVDWSLTKFLHHASTWTSDYILEKPVLILGIVKQSLVIPILRILVILWLILLFMLSIEVACMGIVIIVLKLLRRKSEQRYKWEPIKDDAELGSSAFPMVLVQIPMYNEKEVYQLSIAAACSLSWPSDRLVIQILDGSTDPEIRDKVEMECQIWANKGINIKHEVRDNSNGYKAGALREGMSLEYAKQCDYTVIFDADFQPDSDFLRQTVPFLIHNPELALVQTCWKYVNVDDCLMTRMQKLSQNYQFKMEHEVGSFIFSFFGFNGSAGLWRNAAIDEAGGWKDRTTVEDADLSVRVFLQGWKFLYAGSVEVNSELPSSWKSYRSQQHRWSCGSANLFRKMLKEIITNEKASLWKKAYVIYSFFFIKKIVSPLVPFMYTCIVLPAITLVPEVSIPKLGA…
mikado.chr1G942.1	NGDC	MpCslA3	M. pasquieri	MDQLSSTTLLPDTFSGARDDMTDQIMLIWGQIKAPLIVPLLRLSVFLCLIMSLMLFVERVYMAVVITFVKLFGRKPEKRYKWEPIKADAELGNSVYPLVLVQIPMFNEKEVYQLSIGAACGLSWPSDRIIIQVLDDSTDHIIKDMVELECRKWASKGINIRYEIRDNRNGYKAGALKVGLELDYAKYCDYVTIFDADFQPEPDFLRRTIPFLLHNPELALVQARWKFVNSDECLMTRMQEMSLDYHFTVEQEVGSSTYAFFGFNGTAGVWRIAAINEAGGWKDRTTVEDMDLSIRASLKGWKFLYLGALSVKNELPSTFKAYRYQQHRWSCGPANLFRKVLMEIVKNKRVSLWKKVHVIYSFFLVRKIVAHIVTFMFYCVVLPATVLVPEVEVPKWASV…
mikado.chr1G1910.1	NGDC	MpCesA3b	M. pasquieri	MESEGEIGGKSLKNLGGKVCQICGDNVGVTLDGEPFIACDVCAFPVCRPCYEYERKDGNQSCPQCKTRYKRHKGSPAIQGDVEEDGDADVGVSDFHHSPENQNEKQKVAERMLSWHMTYGRGEDAGAPNYDKEVSHNNFPLLTNGREVSGELSAASPERLSMSSPGPGGVPKRIHPLPYSGEMNQSPNIRVVDPAREFGSSGLGNVAWKERVDGWKMKQEKNVVPMTTSHAASERGGGDIDASTDVLVDDSLLNDEARQPLSRKVSIPSSRINPYRMVIVLRLIILCIFLRYRITNPVPNAYPLWLLSVICEIWFALSWILDQFPKWLPVNRETYLDRLALRYDREGEPSQLAAVDIFVSTVDPSKEPPLVTANTVLSILAVDYPVDKVSCYVSDDGAA…
mikado.chr1G3062.2	NGDC	MpCesA7a	M. pasquieri	MSYSPPFILHSLKRASKTHAHNPQPPFSPTPSAAMEASAGLVAGSHNRNELVVIHGHEEHKPLKDLSGQVCEICSDEIGLTVDGDLFVACNECGFPVCRPCYEYERREGSQLCPQCKTRYKRLKGTYTDQSNQLVWSPRVEGDEDEEDVDDIEDEFKIEEEERNTNTHIAEAMLHGKMSYGRGPEDDDNNNSAQYPPVIAGGRSRPVSGEFPVSAHGDQQMLSSSLHKRVHPYPVPEFGSGRWDEKKEGGWKDRMDDWKLQQGNLGQETDDLADPDIGMIDETRQPLSRKVPIASSKINPYRMVIVTRLLVLALFLRYRILNPVRDAFGLWLVSVICEIWFAFSWILDQFPKWFPIDRETYLDRLSLRYEREGEPNMLAPVDIFVSTVDPMKEPPLVTA…
mikado.chr1G4603.2	NGDC	MpCslB1	M. pasquieri	MTTNPTSLPLYERITIKNTIVRAVELLILFLLFFLLFYRLHSFRDHGFTWLLAFLCESWFTFTWLLCVSCKWNQVEYKTYPQRLLQRKPELPPVDMFVTTADAVLEPPIITVNTVLSLLAVDYPSEKLACYVSDDGCSPLTFYSLVEASKFAKLWVPFCKKYNLEVRAPFRYFYGDSMSSKDISGEFQREWNEIKDEYERLCQKIEDAAKRPMPCELTGEFADFLNTERRNHQTIIKVVWENKKSQPNGIPHLVYISREKRPRHPHHFKAGAMNVLARVSGIMTNAPFMLNVDCDMYVNNPQIVLHAMCFLLSEDNEKDSAYVQSPQCFYDGLEDDPFGNQFLVLYKYMGNGIVGIQGPFYGGTGCFHRRKVIYGLSADEKDISGKLSDQALAKTFGSS…
mikado.chr1G4606.1	NGDC	MpCslB2	M. pasquieri	MTTNPTPLPLYERTTIENTIARAVELLILFLLFFLLFYRLLSLKDHGFTWLLAFLCESWFTFTWLLCVSCKWNQVEYKTYPQRLLQRKPELPPVDMFVTTADAVLEPPIITVNTVLSLLAVDYPSEKLACYVSDDGCSPLTFYSLVEASKFAKLWVPFCKKYNVEVRAPFRYFHGDSMSSKDISGEFQREWNEMKDEYERLSQKIDDAAKRPMPCELIGEFADFLNTERRNHQTIIKVIWENKKSQPNGIPHLVYISREKRPRHPHHFKAGAMNVLARVSGIMTNAAFMLNVDCDMYVNNPQTVLHAMCFLLNVDNERDSAYVQFPQRFYNGLEDDPFGNQLKVSFKYIGHGLTGIQGFFYSGTGCFHRRKVIYGLSPDENDISGKLSDQALAKTFGSS…
mikado.chr1G4753.1	NGDC	MpCslE1	M. pasquieri	MGTLRSEDGGGYLPLFETRRGKGRITYRVFAGSLFVGILLIWVYRASHIPRAGEEGRWGWTGMLGAELWFGLYWVLTQSSRWNLTFRSTFKHRLSQRHENDLPRVDIFVCTADPTMEPPMMVINTVLSVMAYDYPTEKLSVYLSDDAGSDLTFYALLEASHFSKFWIPYCKKFNVEPRSPAAYFLLDSGSGCDDIMAKDLASIKKLYEEMENRITTAAKHGRIHENIRLKHKGFSRNSFSSRHDHDTILQILIDGRDPDAKDIEGCSLPTLVYLAREKRPQLPHNFKAGAINALIRVSSEISNGQIILNVDCDMYSNNSQSVRDALCFFMDEEKGHEIAFVQFPQKFDNVTKNEIYSSSLRVLSEVEFHGLDGCGGPLYVGTGCFHRRDTLCGRKFSKE…
mikado.chr2G2095.1	NGDC	MpCslC3	M. pasquieri	MAPGSVAVTIEKPLVEINVSKPSVLPDKQKPTSPKQFTWVLLLKAYRALTCISWLAMGLGAVFVSVKKRIALSRETREEEEEEEDEDPRNKGRLYRFLRAFLAISMVALVIEVVAHFKKWNLNLINPWEIRGLVQWSYMAWLSFRVDYVAPFVIVLSKFCIVLFMIQSLDRLVLCFGCFWIKCKKLKPAIEGETYDVEDCSSFPMVLVQIPMCNEREVYEQSISAACQLDWPKDRLLIQVLDDSDDDSLQLLIRNEVFLWKQKGVSIIYIHRFIRTGYKAGNLKSAMACDCVKDYEFVAIFDADFRPNPNFLKQTIPYFKGNPELGLVQARWSFVNKDENLLTRLQNINLCFHFEVEQQVNGMFLNFFGFNGTAGVWRIKALEQSGGWLERTTVEDMDI…
mikado.chr2G2445.1	NGDC	MpCesA6e	M. pasquieri	MEAGAGLVAGSHNRNELVVIQSAQRRLQEEINGQKCQICGDEVGVNADGEVFVACNECAFPVCRTCYDYERQEGGQVCPQCKTRFKRLKGCARVDGDEEEDDIDDVDNELNFQLRKMDSSPMLRTSSLGSHDLFHNNSPQLPLLLTNSPMVDDILPEQHALVPSSAAAGGGGGGNRRIHPLPYSDPNLPVQPRSLDPSKDLAAYGYGSVAWKERMESWKQKQEKLQNENLSNDWDNDGDRPDLPLMDAARQPLSRKLPIPSSQINPYRMIIIIRLVVVGFFFNYRITHPVNDAYALWLVSVICEIWFALSWILDQFPKWCPIDRETYLDRLSLRYDKGGQASQLSPIDIFVSTVDPLKEPPLVTANTVLSILAVDYPVDKVSCYVSDDGAAMLTFEALS…
mikado.chr2G2974.1	NGDC	MpCslC6	M. pasquieri	MAPSFGWWAKETHRGTPVVVKMENPNNWSMVELEGPSEDDFLVHSGDVSSPNHYRGKTRNKNAKQLTWVLLLKAHRAAGCLTSIGSAMFGLAAAIRRRVASGRTDTDTDTDNDSNRPAENPTVKTRIYLCIKVFLWLSLLLLGFEVAAYYKGWHLGAPNLQLQYLSVLGIFDSLYTRWVSIRVGYLAPPLQFLTNVCIFLFLVQSLDRLVLCLGCLWIRLKKIRPVPNDGAMDLESGECGYFPMVLVQIPMCNEKEVYQQSIAAVCNLDWPKPKLLIQVLDDSDDPVAQLLIKEEVHKWQQEGANIIYRHRVLREGYKAGNLKSAMSCSYVKDYEFVAIFDADFQPAPEFLRRTVPHFKDNEDLGLVQARWSFVNKDENLLTRLQNINLAFHFEVEQQV…
mikado.chr2G3135.1	NGDC	MpCesA6b	M. pasquieri	MDTKGRLIAGSHNRNEFVLINADEIGRVTSVKELSGQICQICGDEIEVTVDGEPFVACNECAFPVCRPCYEYERREGNQACPQCKTRYKRIKGTPRVEGDDEEEEFDDLDNEFEFGSNDQRDPQHIAETVLSARLNTGRGPQPNASGFSAPSEMESSSLTPEIPLLTYGQEDAGISSDKHALIIPPFMGRGKRVHPVPFPDSSMSLPPRPMDPKKDLAVYGYGSVAWKDRMEDWRKRQSDKLQVVKHEGAGDGNNDGDELDDPDLPKMDEGRQPLSRKLPISSSKINPYRMIILLRIAILGLFFQYRIRHPVHDAYGLWLTSIICEIWFAVSWIFDQFPKWFPIERETYLDRLSLRYEKDGKPSELASIDIFVSTVDPMKEPPLITANTVLSILAVDYP…
mikado.chr3G713.1	NGDC	MpCslG1	M. pasquieri	MEGDKDNNPLLLHTLTFSRRMTANRVFALVYACAIFALLCRHALSALRSTTLVSLFISLSLLIADTILAFMWCNTQSCRMRPVHRREFPENLRKVVAEEDFPAMDIFICTADPYKEPPMSVVNTALSVMAYDYPTEKISVYVSDDGGSQLTLFAFMEAAKFGTHWLPFCRRNNIVERCPDVYFGSNHPWSSEIEHIKRMYESMKERVENVVERGKVGDEYIANEQERQAFNKWIPGFTRLDHPTVLQVLLEVGRDEDITGRSMPNLIYLSREKSKASPHHFKAGALNVLLRVSGIMTNAPIILTLDCDMYSNDPRTPHRMLCYFSDPKIRTNLGYVQFPQRYHGLNNNDIYASEFKRLFITNPVGMDGLAGPNCVGTGCVFARRALFGGPSTFVDPEIP…
mikado.chr3G1394.1	NGDC	MpCslD4	M. pasquieri	MASRSFKASDSQQGKAIPMTVTFARRTSSGRYVNYSRESNDLDSEIGSGEYMNYTVHIPPTPDNQPMDPSVTQRVEEQYVSSSLFTGGFNSVTRAHLMDKVIESETSHPQMAGAKGSSCAIPGCDGKVMSDERGEDILPCECDFKICRDCYVDAVKIGDGICPGCKEPYKATDLDEKVVDNTRPLPLPSNVGMSKMERRLSLMKSTKSGLMRSQTGDFDQNRWLFESKGTYGYGNAIWPKEGGFGNETSGAVGGEPSELLNKPWRPLTRKLKIPAAVISPYRLLIFVRIVVLGLFLAWRIRHPNDDAPWLWLMSVICEVWFAFSWLLDQLPKFCPVNRATDLNVLKEKFETPGPHNPTGKSDLPGIDIFVSTADPEKEPPLVTANTILSILAADYPVEK…
mikado.chr3G2851.1	NGDC	MpCesA7b	M. pasquieri	MEASAGLVAGSHNRNELVVIHGHEEHKPLKDLSGQVCEICGDEIGLTVDGDLFVACNECGFPVCRPCYEYERREGTQVCPQCRTRYKRLKGSPRVEGDDDEEDVDDIEHEFNIEDEQNKNRNIAEAMLHGKMSYGRGPEDDDSTQYPPVIAGGRSRPVSGEFPISSHAHGEQQYILSSPSLHKRVYPYPVSEPGSARWDERKEGGWKERMDDWKLQQGNLGPDSEDFADPDMAMIDEARQPLSRKVPIASSKINPYRMVIVTRLLVLAFFLRYRILHPVHDALGLWLTSVVCEIWFAFSWILDQFPKWFPIDRETYLDRLSIRYEREGEPNMLAPVDFFVSTVDPMKEPPLVTANTILSILAVDYPVDKISCYLSDDGASMLTFEALSETAEFARKWVP…
mikado.chr4G727.1	NGDC	MpCesA8b	M. pasquieri	MMESGVPLCNTCGEQVGVNPNGEVFVACHECNFPICKSCFDYYIKEGRTACLRCNAPYDENLTMTDAETEASGNHSKMAAHLSDKQSVGLHARNISSVSTIDSELNDESGNPIWKNRVESWKDKKNKKKKAASKVVKETQVPPAQQMEENQQLGDAAQPLSTVIPIPKSQLSPYRAVIIMRLIILVLFFNYRVTNPVDSAFGLWLTSVICEIWFAFSWVLDQFPKWSPINRETYIDRLSERYERDGGENSELAAVDFFVSTVDPLKEPPLITANTVLSILAVDYPVDKVSCYVSDDGAAMLTFESLVETAEFARKWVPFCKKFSIEPRAPEFYFSQKIDYLKDKVQPSFVKERRAMKRDYEEYKVRVNALVAKAQKTPEEGWTMQDGTSWPGNNTRDHP…
mikado.chr4G1639.1	NGDC	MpCslE2	M. pasquieri	MGKERNYPPLFETKEAKGRIVYPLDVVSVITGLCFIYGYRVTHLPAQGEAGRWAWIGLFMAELWFTIYWFTTQSLRWNPISRHTFKDRLSQRYEKVLPKVDIFVCTADHTVEPPVMVINTVLSVMAYNYPPEKLSVYLSDDGGSELTFYALLEASHFSRLWLPFCKKFKVEPRSPAAYFSTACEPVDDSFAAEEWLSIKKLYEDMKERINSATELGQIPKEMRKEHKGFREWDLPSSRRDHQTILQILIDGRDSAAVDATGQPLPTLVYLAREKRPQYHHNFKAGAMNSLLRVSSRISNGPVILNVDCDMYSNDSDSLRDALCFLLDEEKGHRIASAQFPQRFNNITKNDVYGNAIRTFYDVEAPGMDAHGGPPYLGTGCFHRREALCGEKYEEQKKFD…
mikado.chr4G1640.1	NGDC	MpCslE3	M. pasquieri	MGRDDDGLFLPLFETKAAKGRIAYKLYAVSVFVGICFIWVYRMSHVPAVGVGRWAWIGLFMAELWFSFYWFLTQFARWNPIYRQTFKDRLAQRYEKALPRVDVFVCTADPTIEPPIMVANTVLSVMAYDYPPEKLSVYLSDDGGSDLTFYALLEASRFAGPWLSYCNKFQVEPRSPHAYFSTVHPNQPSHDPLLAKDWSSIKKLYEEMRNRIEMTTRSGQIPEDVRKQHEGFCEWNFVSSQRDHPTILQILIDGREPKKGGDIGAHQLPTLVYLSREKRPQHHHHFKAGAMNALMRVSSKISNGPIILNVDCDVHSNNSESVRDALCFFMDEKKGHEIAYVQHPQSYSNLTRNDLYGTCFRTINEVELANMDANGGPCYIGSGCFHRRKSLYGIKYSSK…
mikado.chr4G2750.1	NGDC	MpCesA8a	M. pasquieri	MKESGAAVCNVCGENLGLNSDGEVFVAFHECNFPICKACFDHEMKEGRPVCLRCGAPYNAHSTVADAETEISGNHSAMAADLNDMQDVGLHARNTSVSTVNSELNDESGNPVWKNRVESWKDEKSKKKKAASEVVNEAQVPSEGPEEQMEEKQQSGNDVLAFSKTIPIPKSLLTPYRVVMIIRLILLAPFFYYRVTNPVDGAPGLWLTSVICECWFAISWVLDQFPKWSPINRDTYIDLLSERYEKEGEPSELAAVDIFVSTVQPMKEPPLITSNTLLSILAMDYPVEKVSCYVSDDGASMLTFESLVETAEFARKWVPFCKRFSIEPRAPEYYFSQKFDYLKDKVQPDFVKERRAMKRDYEEYKVRINALVAKAQRILEDGWTMPDGTPWPGNNTRDH…
mikado.chr5G576.1	NGDC	MpCslD1	M. pasquieri	MATSSGPPKKNSPSSSDRPPQGVKFARRTSSGRVVSLSRDDDLDMSGEFSGSNDYINYTVMMPPTPDNQPGDKPEGQGQYASSTSRFGVGLQRPPGMTRRGGGEEGGGGGGGDGGGGSGRLNRQISVMKNNNKSMLLRTQTGDFDHNRWLFESKGRYGIGNAFWQDDDHSFDEGMNRDDFMEKPWKPLTRKLKIPAKIISPYRLLIVIRLVALFLFLVWRVRNTNPDAMWLWGLSVVCEIWFAFSWLLDILPKFNPINRQTDLEALRDKFETPSHTNPHGRSDLPGVDIFISTADPEKEPPLVTANTVLSILAVEYPVEKISVYISDDGGAIFSFEAMAEAVKFAEYWVPFCRKHNIEPRNPDSYFNNKADPTKNKKRPDFVKDRRWIKREYDEFKVRI…
mikado.chr5G745.1	NGDC	MpCslG5	M. pasquieri	MGSLALHSCEIHRTRAILNRLHILFHLTAVLALIYYRISNLFDREKPLLPWLLITISELIFSFVWLLSQGFRWRPVTRSVHPENIPRGVEFPKIDVLICTADPKKEPVMEVMNTVLSAMALDYPPANLAVYLSDDAGSPVTLYAIEEACSFAVSWIPFCRKYGAKTRCPEAYFSSLGGGEVDSLRWGDEFKADEERVKSSYELFKKNVENAVKYGGLKDSVVHDRPPRIKVIHDSIKDGANGTGETQMPLLVYVSREKRPGHPHRFKAGALNALVRISGIISNAPYLLILDCDMYCNDPTSARQAMCFHLDPHLSASLAFVQYPQIFYNVRKNDIYDGQGRSSFKTKWQGMDGLRGPLFNGTGYYLKRKALFGSPQHEDEVLRQPEKRLGASDKFIASL…
mikado.chr5G1795.1	NGDC	MpCesA6a	M. pasquieri	MATGGRLVAGSHNRNEFVFINADEIGRIKSVQELSGQICQICGDVVEITVDAEPFVACNECAFPVCRPCYEYERREGNQACPQCKTRYKRLKGSPRVEGDEEEDDIDDLEHEFEFGNLEALGSQQVVGAMVSTHHNSAHRGHTNTAGTCTQSEHDSSCPPEIPLLTYGEDDVEFSSNQHALVVPQFMGHGARIHLVHFPDPPMSLQRRPMAPEKDIAVYGYGSVAWKERMEEWKKKQSDKLQVVKHQGGNGGGDIDGELDDADLPMMDEGRQPLSRKLPISSSKISPYRLIIILRLVILGFFFHYRVLHPVRDAYGLWLTSVICEIWFALSWILDQFPKWCPIVRETYLDRLSLRYEKEGKPSELADVDIFVSTVDPLKEPPLITANTVLSILAVDYPV…
mikado.chr5G3558.1	NGDC	MpCslC4	M. pasquieri	MAPSSVAVTEVDGSKSSVFPDKQKAVSPKQFTWVLLLKAYRALTCISWLAMGSRAIFVLVKRRIALSEKSEEEEEEPKNKGRLYRFLRAFLAISILALIIEAVAHFKKWNLNLIHPWEVKGLVQWSYMAWLSFRVDYVAPFVTMLSKFCIVLFMIQSLDRLVLCMGCFWIKCKKLKPVMEGEAYDLEDCSSFPMVLIQIPMCNEREVYEQSISAACQLDWPKDRLLVQVLDDSYDENLQNLIRNEVFSWKQKGVNIIYRHRFIRTGYKAGNLKSAMACDYVKDYEFVAIFDADFQPNPDYLKQTIPYFRGNPELGLVQARWSFVNKDENLLTRLQNINLCFHFEVEQQVNGLFLNFFGFNGTAGVWRIKALEESGGWLERTTVEDMDIAVRAHLNGWKF…
mikado.chr6G425.2	NGDC	MpCesA6c	M. pasquieri	MDTKGRLIAGSHNRNEFVLINADEIGRVTSVKELSGQICQICGDEIEITVDGEPFVACNECAFPVCRPCYEYERREGNQACPQCKTRYKRIKGSPRVEGDEEEDEFDDLDHEFDYGANDQRDPQQIAEAVLSARLNTGRGSQANGSGLSTPLEMESSSLNPEIPLLTYGQEDTGISSDKHALIIPPFMGRGKRVHPVPFTDSSMSSVPPRPMDPKKDLAVYGYGTVAWKDRMEEWKKRQNDKLQVIKHKGDGGGSNNGDELDDPDLPKMDEGRQPLSRKLPISSSRINPYRMIILLRLVILGFFFDYRIRHPVHDAYGLWLTSIICEIWFAVSWIFDQFPKWFPIERETYLDRLSLRYEKEGKPSELAPIDIFVSTVDPMKEPPLITANTVLSILAVDY…
mikado.chr6G426.2	NGDC	MpCesA6d	M. pasquieri	MDTNGRLIAGSHNRNEFVLINADEIGRVTSVKELSGQICQICGDEIEITVYGEPFVACNECAFPVCRTCYEYERREGNQACPQCKTRYKRIKGSPRVDGDEEEDEFDDLDHEFDYGANDQRGPQQIAEAVLSARLNAGRGSQANGSGLSTPLEMESSSLNPEIPLLTYGQEDTGISSDKHALIVPPFMGRGKRVHPVPFTDSSMSSVPPRPMDPKKDLAVYGYGTVAWKDRMEEWKKRQNDKLQVIKHEGDGGGSNNGDELDDPDLPKMDEGRQPLSRKLPISSSRINPYRMIILLRLVILGLFFDYRIRHPVHDAYGLWLTSIICEIWFAVSWIFDQFPKWFPIERETYLDRLSLRYEKEGKPSELAPIDIFVSTVDPMKEPPLITANTVLSILAVDY…
mikado.chr6G1382.1	NGDC	MpCslC7	M. pasquieri	MAPSFDWWAKNTHKGTPVVVKMENPNNWAMVELESPSEDDFLLHSGCGSTTTQNHHHCSDKSRNKNAKQLTWVLLLKAHQAAGCLSSIASAMFGLAAAIRRRVAAGKTDADNDADGRGGSNRAAENLTVKTRIYSCIKVFLWLSVLLLGFEVAAYYKGWHFSGPNLQLHYLSVLDVTGLFGSLYSRWVLIRVEYLAPPLQFLTNVCILLFLVQSLDRLVLCLGCFWIRLKKIKPVPKHGPADPESGEGGYFPMVLVQIPMCNEKEVYQQSIAAVCNLDWPKSKLLIQVLDDSDDPTTQLLIKEEVHKWQLEGANIIYRHRIIRQGYKAGNLKSAMGCSYVKDYEFVAIFDADFQPAADFLQRTVPHFKDNDELGLVQARWSFVNKDENLLTRLQNINLA…
mikado.chr6G1778.1	NGDC	MpCslE4	M. pasquieri	MGKNGWGEDSGEALPMFETKVAKGRVAYKPFAVTVFIGICLIWVYRLMDVPAAGEPGRWAWIGMFVAELWFGFYWIITQSLRWNVVYRYPFKKRLLSRYGDKLPAVDIFVCTADPEKEPPTMVINTVLSVMSYNYPPEKLSVYLSDDGGSEFTFYALLEASHFSKHWIPFCKKFNVEPRSPSVYFAENSNDPQDSKFVQEWLAIKKLYEDMKGRIESAIEKGRISKEIRNQHKGFLEWNSQVTKQNHQSIVQILIDGRNQNEVDVDGRQLPTLVYMSREKRPNWPHNFKAGSLNAMIRVSSQISNAPIILILDCDMYSNDSDAIHGALCFFMDEERGRRISYVQHPQSFDNVTDDDIYSNAASAISKIELAGIDGFDGALFCGTGCFHRRESLRGQKYS…
mikado.chr7G209.4	NGDC	MpCslC5	M. pasquieri	MAPSSDFSKWWAKDARKGTPVVVTMENPNYSLVEIDGPEAPLGPVEKDRGKNAKQFTWILFLKAHQAVGCLTWLGNVLWTLLGAIKKRLILGQGVAMESEKSGKGRLLFGVILAFLVTALAFLAFEVVAHFKGWHYFQNHNLHIPQTEEIRGWLHSVYLCWLEFRADYIAPPIQALSGFCVVLFLIQSVDRLILCLGCFWIKYKKIKPQIEDDPFESEDLEGSGFNYPMVLVQIPMCNEKEVYEQSISAVCQLDWPRDRLLIQVLDDSDDESIQWLIKGEVSKWSQKGVNIIHRHRLVRTGYKAGNLKSAMNCDYVKAYEFVAIFDADFQPNPDYLKQTIPHFKDNPDLGLVQARWAFVNKDENLLTRLQNVNLCFHFEVEQQVNGIFLNFFGFNGTAG…
mikado.chr7G1673.1	NGDC	MpCslD2	M. pasquieri	MASKSFKASRSALSTASDVGDSQHGKFPQPSTVTFGRRNSSGRYVSYSRDDLDSELGSGDFMNYTVHIPPTPDNQPMDSISQKVEEQYVSNSLFTGGFNSVTRAHLMDKVIESEANHPQMAGAKGSSCAIPGCDAKVMSDERGVDILPCECDFKICRDCYLDAVKTGDAICPGCKEQYKNMDLDEGMDNGRPLPLPPPAEMSKMQRRLSLMKSTKSVLMRSQTGDFDHNRWLFETRGTYGYGNAIWPKGGGLGNGKDDEAVEPTDFMNKPWRPLTRKLRIPAAIISPYRLLVFIRLVVLGFFLAWRVNHPNNDAIWLWGMSVVCEIWFAFSWILDQLPRLCPVNRATDLNVLKEKFEMPSLNNPTGKSDLPAIDIFVSTADPEKEPPLVTANTILSILA…
mikado.chr7G2905.1	NGDC	MpCslA2	M. pasquieri	MERVSSGAILPEDITGQIGLMWEQLKAPLVVPLLRTVVMVCLAMSVMLCVERVYMGIVIFFVKLLRKKPQKKYRWEAMKEDVELGNSAYPMVLVQIPMYNEKEVYQLSIGAACGLSWPSDRIIIQVLDDSTDHAIKDLVGMECKRWANKGINIKYEVRDNRKGYKAGALKEGMKHNYVKHCDYVAIFDADFQPEPDFLWRTVPFLIHNPQIALVQARWKFVNADECLMTRMQEMSLDYHFTVEQEVGSATYAFFGFNGTAGVWRISALNEAGGWKDRTTVEDMDLAVRASLKGWKFVYLADLMVKNELPSTFKAYRYQQHRWSCGPANLFRKMAMEIITSKKVSLWKKCYVIYSFFFVRKIVAHLVTFVFYCVVLPATVLVPEVQVPKWGAVYIPSAIT…
mikado.chr8G1904.1	NGDC	MpCslD6	M. pasquieri	MASLSTQPSKKAIRSPGGSSANSQGKGNSSGQTVKFARRTSSGRYVSLSREDLDMSGELSGDYSNYTVHIPPTPDNQPMDTSVAAKAEEQYVSNSLFTGGFNSVTRAHLMDKVIESEVRHPQMAGSKGSSCSMPACDGKAMKDERGADITPCDCRFKICRDCFLDAQKESGICPGCKEPYKSGDFDDEDLPDFSSGALSLPAPDGSKGNRSSGNGNGNNNNSNNKNMSMMKRNQTGEFDHNKWLFETKGTYGYGNAYWPPDDYGDDGEDGYQGGMLESNDKPWKPLSRALPMPQGIISPYRLLIVVRFVVLVFFLTWRVRHPNVDALWLWFMSVMCEIWFAFSWILDQVPKLCPINRSTDLEVLREKFDMPSPSNPTGRSDLPGLDTFVSTADPDKEPP…
mikado.chr9G1225.2	NGDC	MpCslG2	M. pasquieri	MDSLNPLHRCKIHNLTGIVNRSHTLLHSLLLLALIYHRISSIHSLSLPLLPWLMVFASELLLSFLWLLSQAYRWRIVSREVFPERLPGDQELPAIDVFVCTADAKKEPPVEVMNTVLSAMAMDYPPEKLSVYLSDDGGSPLTLFAAREAWAFARSWIHFCRRNGLIVKTRCPQAFFSTFNDGHGGLGSAEFTREKDKIQFTLCKQREYEQFKERLRRAGENGATEDPSAGQNHAPLIEVIGDNYNVNSTNCSQAGMPLLVYVSREKRPSHPHHFKAGALNVLLRVSSMLSNAPYILTLDCDMYSNDPTSARQAMCFHLDQKLSPSLAFVQFPQKFHNISQNDIYDSALRTIFTVKRAGMDGLRGPTICGTCFYIKRKALYGTYKLKDKHLLQLQKSFGP…
mikado.chr9G1227.1	NGDC	MpCslG3	M. pasquieri	MDSHNPLHHCKIHNLTGIVNRSHTLLHSLLLLALIYHRISSIHTLSLPLLPWLMVFASELLLSFLWLLSQAYGWRIVSREVFPERLPGDQELPAIDVFVCTADAKREPPVEVMNTVLSAMAMDYPPEKLSVYLSDDGGSPLTLFAAREAWAFARSWIHFCRSNGLIVKSRCPRAFFSTFNDGHGGLGSEEFTREKDKIQREYEQLKERLRRAGENGVTEYPSTGQNHPPMIEVIGDNYNVNSTNCSQAGMPLLVYVSREKRPSHPNHFKAGALNVLLRVSSMLSNAPYILTLDCDMYSNDPTSARQAMCFHLDQKLSPSLAFVQFPQKFHNVSRNDIYDSDLRTIFTVKWPGMDGLRGPTISGTCFYIKRKALYGTYKLKDKHLLQLQKSFGPSNEFIA…
mikado.chr9G1228.1	NGDC	MpCslG4	M. pasquieri	MDSLNPLHHCKIHNLTAIGNRSYTLLHSLLLLALIYHRISSIHTLSLPLLPWLMVFASELLLSFLWLLSQAYGWRIVSRKVFPERLPGDQELPAIDVFVCTADAKKEPPVEVMNTVLSVMAMDYPPEKLSVYLSDDGGFPLTLFAAREAWAFARSWIHFCRRNGLIVKSRCPQAFFSTFNDGHGGLGSEEFTREKDKIQREYEQFKERLRRAGENGVTEDQSTGQNHPPMIEVIGDNCNVNSTNCSQAGIPLLVYVSREKRPSHPHHFKAGALNVLLRVSSMISNAPYILTLDCDMYSNDPTSARQAMCFHLDQKLSPSLAFVQFPQKFHNISQCDIYDSAGRTIFTLKWPGMDGLRGPILSGTCFYIKRKALYGTYKLKDKHLPQLQKSFGPSNEFIA…
mikado.chr9G2209.1	NGDC	MpCslA4	M. pasquieri	MDRLSSATLVPGSFSVGQDDITEQIMLVWGQIRAPLIVPLLRLAVVMCLIMSLMLFIERVYMGIVIILVKMFGRKPEKRYKLEPIKDDLELGNSAYPMVLVQIPMYNEKEVYQLSIGAACGLSWPSDRIIIQVLDDSTDPVIKDMVELECQRWASKGINIKYEIRDNRNGYKAGALKEGMKRDYVKQCDYVAIFDADFQPEPDFLWRTIPFLVHNPQLALVQARWKFVNSDECLMTRMQEMSLDYHFTVEQEVGSSTYAFFGFNGTAGVWRISAINEAGGWKDRTTVEDMDLAVRASLKGWKFLYLGSVKVKNELPSTLKAYRYQQHRWSCGPANLFRKMLMEIVTNKRVSLWKKVHVIYSFFLVRKIVAHIITFVFYCVVLPATVLVPEVEVPKWAAV…
mikado.chr10G685.4	NGDC	MpCslD5	M. pasquieri	MASRSFGRPESQQGRGVPMQIKFVRRTSSGRYVNYARESSDLDSEIGSGEFMNYTVQIPPTPDNQPMDALITQRVEEQYVSNSLFTGGFNSVTRAHLMDKVIESETSHPQMAGAKGSSCAVPGCDGKVMSDERGEDILPCECDFKICRDCYIDAVKTGGGICPGCKEPYKATDLDEKAVDDSRPLPLPPNAGASKMERRLSLMKSANPVLTRSQTGDFDHNRWLFETKGTYGYGNAIWPREEGFDEGENDGLGEPLEFLNKPWRPLTRKLNIPAAVLSPYRLLIFVRVVVLALFLEWRITNPNKDAIWLWLMSVVCEVWFAFSWLLDQLPKLCPVNRATDLNVLKEKFETPGPRNPTGKSDLPGIDIFVSTADPEKEPPLVTANTILSILAADYPVEKL…
mikado.chr10G2460.1	NGDC	MpCslD3	M. pasquieri	MASRSFKASQSSLSTNSDVLDSQHGKPPLPPTVTFARRTSSGRYVNFSRESLDSELGSDFMNYTVHMPPTPDNQPMDSISLKVEEQYVSSSLFTGGFNSVTRAHLMDKVTESEASHPQMAGAKGSSCSIPGCDAKAMTDERGMDILPCECDFKICRDCYLDAVKTGDGICPGCKEQYKPMDLDEVVENRRPLPLPPPAEMSKMQRRLSLMKSMKSGLMRSQTGDFDHNRWLFETRGTYGYGNAIWPTGEGLGNGKGDEVVEPFELMNKPWRPLTRKLRIPAAIISPYRLLIVIRMVVLGFFLAWRVSHPNNDAIWLWGMSVVCEIWFAFSWILDQLPKLCPVNRATDLNVLKEKFETSSPTNPSGKSDLPGIDIFVSTADPEKEPPLVTANTILSILAA…
mikado.chr10G2503.1	NGDC	MpCslA1	M. pasquieri	METLSSSSAAMFPDIGLMWEQAKQPLTVPLLRFLVTVCLAMSVMLFVERVYMGIVISFLKLFKRRPQEQYRWEPMKELDVELGNSAYPMVLVQIPMYNEKEVYQLSIGAACGLSWPSDRIIVQVLDDSTDPCIKDLVEVECRRWGNKGINIKYEIRDNRNGYKAGALKEGMKHSYVKHCDYVAIFDADFQPEPDFLWRTIPFLVHNPQIALVQARWKFVNADECLMTRMQEMSLDYHFKVEQEVGSATYAFFGFNGTAGVWRISALNEAGGWKDRTTVEDMDLAVRASLKGWKFVYVGDLKVKNELPSTFKAYRFQQHRWSCGPANLFRKMAMEIVRNKKVSLWKKFYVLYSFFFVRKIVAHIVTFIFYCIVLPATVLVPEVHVPKWGAVYIPSTITLL…
mikado.chr11G990.1	NGDC	MpCslA5	M. pasquieri	MAEAVTRKVGLIPETFQGARDDIAGQVGLIWELIKAPLIVPLLRLAVYICLAMSLMLFIERLYMGVVIILVKLFWKKPDKRYKWEPIREDLEIGSGAFPVVLIQIPMFNEREVYKISIGAACNLSWPSDRLVIQVLDDSTDPVVKEMVEKECQRWASKGVNIRYQIRENRGGYKAGALKEGLKRDYVKHCEYVAIFDADFRPEPDYLRRAIPFLALNPQIALVQGRWRFVNADECLMTRMQEMSLDYHFTVEQEVGSSTHAFFGFNGTAGVWRIAAINEAGGWKDRTTVEDMDLAVRTSLKGWKFVYLGDLQVKSELPSTFKAFRYQQHRWSCGPANLFRKMVMEIVRNKKVSLFKKVYVIYSFFFVRKIIAHMVTFFFFCVVLPLTILIPEVDVPIWG…
mikado.chr11G2353.1	NGDC	MpCslD7	M. pasquieri	MVKMAAGSSSSSSSPVTITVSSSGAFQSVVLTSPVRRFSVSNNPNSPLSNTGTRGSSGGGSCRASSGGRYLSMSKESTEECVAYTVHIPQTPDRRFLSDSRSSPIEGSNKTGNPLGFSVKNTIYTGGFNAMTRAHVIENTADEPKSLKSETLCGMKGCDEKAQDGTWKAQCECGFKICRDCYLECIGNGEGHCPGCKELYKDVSDDNESSEEPCSEEKDMPLPLPRGKGGIKLEKNYSLVQSFKAPNHDFDHARWLFETKGTYGYGNAVWPKDGYEFGRGTERSENPPEFNERRNRPLTRKVGVSAAILSPYRLLMFVRLAALACFLTWRISHPNHEAMWLWIMSVVCEFWFTLSWVLDQLPKLCPVNRITDLSVLKDRFESSSLNLRNPKGLSDLPGI…
mikado.chr12G102.1	NGDC	MpCslC1	M. pasquieri	MSRPPNYEFQEWWNKQRENHHDLFLDKSENPSWLTVEIRSPTADRAVDKERTRSARQLSWLCLLRFQQIASSFGHLTNGFVSLLRIAKRRITASGTPTDSSSSRLYRAIKAFLVVVLVLLVFELVAYFKGWHFSPPTVGPAGVVDFVELVYANWLQIRAKYLAPGLQSLTNVCVILFMIQSLDRVILVLGCFWIKFRRLKPVAEMEYPADSDNVNAEDYPMVLVQIPMCNEREVYQQSIAAVCIQDWPRERMLVQVLDDSDDLDVQALIKAEVQKWQHRGVRILYRHRLIRTGYKAGNLKSAMSCDYVKDYEFVAIFDADFQPAPDFLKKTIPYFKGNDDLALVQTRWAFVNKDENLLTRLQNINLSFHFEVEQQVNGVFINFFGFNGTAGVWRIKALD…
mikado.chr12G163.1	NGDC	MpCesA1b	M. pasquieri	MEANAGMVAGSYKRNELVRIRHDSDSGPKPLKQLNGQICQICGDTVGLTASGDVFVACNECAFPVCRPCYEYERKDGNQSCPQCKTRYKRHKGSPRVEGDDEEDDVDDLENEFSQGNSKARRQRQREDAELSSSSRHDSQPIPLLTNGQPVSGEIPSATSDKQSVRTTSGPLGHIDPRQPVPVRIVDPSKDLNSYGLGNVDWKERVEGWKLKQEKNIMQMNNRYPEGKGDIEGTGSNGEELQMVDDARQPLSRVVPISSSHLTPYRLIIILRLIILGFFLQYRCTHPVKDAYPLWLTSVICEVWFALSWLLDQFPKWAPINRETYLDRLALRYDREGEPSQLAPIDVFVSTVDPLKEPPLITANTVLSILAVDYPVDKVSCYVSDDGSAMLTFEALSET…
mikado.chr12G164.1	NGDC	MpCesA1a	M. pasquieri	MEANAGMVAGSYKRNELVRIRHDSDSGPKPLKQLNGQICQICGDTVGLTASGDVFVACNECAFPVCRPCYEYERKDGNQSCPQCKTRYKRHKGSPRVEGDDEEDDVDDLENEFSQGNKARRQRQREDAELSSSSRHNSQPIPLLTNGQPVSGEIPSATPDNQSVRTTSGPLGHIDPRQPVPVRIVDPSKDLNSYGLGNVDWKERVEGWKLKQEKNILQMNNRYPEGKGDIEGTGSNGEELQMVDDARQPLSRVVPISSSYLTPYRLIIILRLIILGFFLQYRCTHPVKDAYPLWLTSVICEVWFALSWLLDQFPKWAPINRETYLDRLALRYDREGEPSQLAPIDVFVSTVDPLKEPPLITANTVLSILAVDYPVDKVSCYVSDDGSAMLTFETLSETA…
mikado.chr12G1025.1	NGDC	MpCesA3a	M. pasquieri	MMESEGESGGKSLKNLGDQVCQICGDNIGTTVDGELFIACDVCAFPVCRPCYEYERKDGNQSCPQCKTRYKRHKGSPTINGDGEEGDADVGASGFHYTSEKKNEKQKVAERMLSWHMTYGRGEDIGAPNYDKEVSQNHIPLLTNGREVSGELSALSAASPERLSVASPEPDGGGKRIHTIAYNADVNQSPNIRVVNPVREFGSPGLGNVAWKERVEGWKMKQEKNVVPMTTSHAASERGGGDIDASTDVLVDDSLLNDEARQPLSRKVSIPSSRINPYRMVIVLRLVILCIFLNYRITNPVPNAYALWLLSVICEIWFAISWILDQFQKWHPVNRETYLDRLALRYDREGEPSQLAAVDIFVSTVDPSKEPPLVTANTVLSILAVDYPVDKVSCYVSDD…
mikado.chr12G2088.1	NGDC	MpCslC2	M. pasquieri	MSRPPNYEFQEWWNEQQRQDHHSDLLFFDNSDSSSTFLTVDISSPTAADSATEKDRSRSARQLSWLCLLRCYQLANSFASFANAFVSVLRTANRRIASDTPTDSLSPRSDWRLYGAIKALLIVVVVLLVLELVAFFKGWHFSPPAVGSAGEVVEVVYALWLEIRAKYLAPALQSLTNVCVVLFLVQSLDRVIMVLGCFWIKFRRLKPAAVMEYPLMYSEEANVEDFPMVLVQIPMCNEREVYKQSIASVCTQDWPRERMLVQVLDDSDDLDVQDIIKAEVQKWQHRGVPILYRHRLLRTGFKAGNLKSAMNCDYVKDYEFVAIFDADFQPAPDFLRKTVRHFKGNDDLALVQTRWVFVNKDENLLTRLQNINLSFHFEVEQQVNGVYINFFGFNGTAGV…
mikado.chr12G2243.3	NGDC	MpCesA4	M. pasquieri	MASNTMAGLITGSHGRNEHHSSRGTFDEQTGSDPIATTHHHLQSSVAKSCRVCGDEIGFKENGEVFVACQVCGFPVCRPCYEYERSEGNQCCPQCNTRYKRHKGCPRVPGDEEESFDGDDFDDEFQIKKPQQDSPDPHHSENGDYINQQKWNNGPAFSSIAGSVAEKDFEREKETYTDAEWKERVEKWKTRQEKRGLVTKDDGGNDQGDDDEFLLAEARQPLWRKVPISSSLISPYRIIIVLRLIVLAFFFRFRILTPAYDAFPLWLVSVICEVWFGFSWILDQFPKWQPITRETYLDRLSIRFERDGEPNRLSPVDVFVSTVDPLKEPPIITANTVLSILSVDYPVEKVSCYVSDDGASMLLFDSLSETAEFARRWVPFCKKYSIEPRAPEFYFSEKI…
mikado.chr12G2602.1	NGDC	MpCslD8	M. pasquieri	MASSSSSPSSSPVTITVSTSGTVQNVGLTSPIRRFSVSNNSNSPLSNRGLRGSGGGRYLSMSTDKTEERVAYTVHIPPTPERQFVSDSQSSFVSDSKNAGYPLGCCIKDTIYTGGFNSVTRAHVIENSVEENKAAKSQVVCGMEGCDERAQDCTWKAQCECGFKICRDCYLECIGNGGGGGGNCPGCKEPYKEDVSDDESNKQPSSEEKDQPHPLPRGGKGGNGIKLAKNFSLVQSSKAPNHDFDHTRWLFETKGTYGYGNAVWPKDGYEFGRGTDAFDNPPQFNDRRNRPLTRKVRVSTAIISPYRLLIFLRLAALACFLTWRVSHPNHEAMWLWIMSVVCEFWFALSWVLDQLPKLCPVNRVTDLSVLKERFEPAALNLRNPKGLSDLPGIDVFVST…
