# Supplementary material for: Genome-Wide Identification and Expression Analysis of the CesA/Csl Superfamily in Madhuca pasquieri
Source: Biology (Basel). 2026 Jun 6;15(12):895. doi: 10.3390/biology15120895 (PMC13295593; doi:10.3390/biology15120895)
Supplement: Supplementary file 1 [file biology-15-00895-s001.zip › Table S2.xlsx]

## Sheet: Sheet1
Table S2. Expression data of MpCesA/Csl genes.
ID	Name	S1-1_fpkm	S1-2_fpkm	S1-3_fpkm	S2-1_fpkm	S2-2_fpkm	S2-3_fpkm	S3-1_fpkm	S3-2_fpkm	S3-3_fpkm	S4-1_fpkm	S4-2_fpkm	S4-3_fpkm	S5-1_fpkm	S5-2_fpkm	S5-3_fpkm
mikado.chr12G164	MpCesA1a	42.865	32.793	48.67	42.705	23.08	35.783	21.466	18.138	23.823	4.919	7.888	2.493	50.673	52.672	39.275
mikado.chr12G163	MpCesA1b	108.584	113.605	110.934	112.053	52.409	96.196	135.05	70.923	85.864	19.745	14.002	20.062	147.102	153.232	105.456
mikado.chr12G1025	MpCesA3a	28.4	42.979	29.891	36.775	21.325	21.742	43.286	23.826	33.841	2.19	7.404	1.527	60.583	27.216	36.059
mikado.chr1G1910	MpCesA3b	100.255	91.354	105.095	115.851	48.061	102.274	63.012	64.029	62.35	28.09	38.986	49.445	131.508	131.889	117.256
mikado.chr12G2243	MpCesA4	7.155	43.13	53.707	7.682	8.997	9.531	142.631	102.804	102.968	19.507	25.424	27.408	41.544	66.424	39.453
mikado.chr5G1795	MpCesA6a	16.626	19.62	16.234	14.684	8.046	12.921	18.411	16.207	14.357	4.437	1.635	1.556	35.777	22.23	25.518
mikado.chr2G3135	MpCesA6b	39.646	42.919	42.811	33.625	46.902	24.947	75.414	67.806	56.645	10.948	19.333	14.326	66.68	37.985	59.312
mikado.chr6G425	MpCesA6c	19.457	15.911	19.67	12.862	10.732	12.081	19.635	13.493	16.33	1.179	0.777	2.305	26.937	15.785	21.245
mikado.chr6G426	MpCesA6d	30.045	32.415	33.65	18.657	17.696	10.606	39.856	27.426	34.833	0.621	0.224	0.241	55.549	27.952	38.667
mikado.chr2G2445	MpCesA6e	3.015	3.65	4.082	4.983	1.885	4.383	4.999	2.525	3.159	1.511	0.656	0.942	6.22	6.248	6.529
mikado.chr1G3062	MpCesA7a	2.425	23.668	25.458	2.528	2.263	4.494	46.087	29.258	34.385	0.779	1.911	0.634	23.454	26.745	14.333
mikado.chr3G2851	MpCesA7b	1.026	27.489	28.838	0.658	0.784	2.339	103.533	59.901	59.035	0.394	0.359	0.171	24.357	35.381	17.368
mikado.chr4G2750	MpCesA8a	0.535	3.037	6.137	0.016	0.418	0.272	12.941	8.886	8.635	0.019	0	0.156	3.932	2.824	5.428
mikado.chr4G727	MpCesA8b	0.351	30.379	30.373	0.086	0.676	2.316	101.107	63.402	61.609	0.035	0.058	0.061	26.304	36.705	18.919
mikado.chr10G2503	MpCslA1	0	0.643	0.589	0	0	0	0.249	0.677	0.411	0	0.043	0	0.109	0.031	0.037
mikado.chr7G2905	MpCslA2	0.382	2.695	4.708	0.277	0.461	0.716	2.614	1.546	1.726	0.077	0.086	0.475	2.581	3.569	0.446
mikado.chr1G942	MpCslA3	0	0.231	0.524	0.041	0.104	0	0.3	0.419	0.43	0	0.055	0	0.425	0.303	0.334
mikado.chr9G2209	MpCslA4	0.164	7.336	5.377	0.121	0.36	0.155	3.588	10.21	4.662	0	0	0.029	4.33	2.942	1.737
mikado.chr11G990	MpCslA5	9.042	32.95	34.989	3.543	10.291	3.108	28.429	29.883	32.066	0.509	0.122	0.23	24.677	24.902	22.942
mikado.chr1G941	MpCslA6	2.971	6.387	7.765	3.863	1.817	3.168	4.66	6.257	6.322	2.092	4.049	4.075	6.573	5.485	8.353
mikado.chr1G837	MpCslA7	0.27	0	0.096	0.124	0.105	0.04	0.047	0	0	0	0	0	0.048	0	0
mikado.chr1G4603	MpCslB1	0.413	0.523	0.214	0.359	0.052	0.333	12.793	10.805	12.33	0	0	0	1.908	2.333	3.158
mikado.chr1G4606	MpCslB2	52.821	66.88	87.809	25.8	12.133	35.266	15.781	15.557	12.783	1.893	0.363	0.109	55.778	67.411	63.082
mikado.chr12G102	MpCslC1	16.112	21.462	19.301	16.891	15.343	17.493	16.771	21.936	14.946	33.071	101.395	56.652	33.182	19.968	20.273
mikado.chr12G2088	MpCslC2	0	0	0	0	0	0	0	0	0	0	0	0	0.028	0	0
mikado.chr2G2095	MpCslC3	1.099	1.745	1.653	0.728	1.56	0.273	0.76	3.221	2.434	0.109	0.024	0.025	1.66	1.645	1.694
mikado.chr5G3558	MpCslC4	13.812	6.134	6.174	8.248	3.556	4.168	8.172	8.335	8.608	0.839	2.74	1.867	6.824	5.327	7.588
mikado.chr7G209	MpCslC5	0.207	2.637	2.144	0.127	0.231	0.191	0.491	1.466	1.431	0.044	0.024	0	0.813	0.999	1.206
mikado.chr2G2974	MpCslC6	6.328	10.425	11.471	6.264	12.08	5.567	11.051	29.975	10.915	19.764	9.771	12.118	28.038	15.019	22.884
mikado.chr6G1382	MpCslC7	10.009	13.15	19.69	6.285	24.704	9.54	14.713	57.689	23.371	4.206	8.039	4.254	53.254	15.308	36.939
mikado.chr5G576	MpCslD1	0	0	0.018	0	0	0	0	0.03	0	0	0	0	0.018	0	0
mikado.chr7G1673	MpCslD2	41.849	46.883	47.011	41.836	19.425	38.818	27.355	32.212	32.552	1.984	5.485	2.392	72.598	55.3	66.031
mikado.chr10G2460	MpCslD3	0.321	0.163	0.291	0.289	0.117	0.492	0.252	0.355	0.368	0.918	0.16	0.948	0.425	0.272	0.153
mikado.chr3G1394	MpCslD4	8.3	17.112	19.963	8.284	12.279	5.281	27.831	60.348	22.448	5.728	52.86	6.717	32.882	16.972	25.921
mikado.chr10G685	MpCslD5	2.032	4.51	1.315	2.949	4.77	1.315	2.973	0.822	1.079	1.53	2.832	1.208	2.188	1.421	2.286
mikado.chr8G1904	MpCslD6	0.072	0.282	0.034	0.088	0.281	0.042	0.017	0.123	0.221	0.738	0.774	2.787	0	0.058	0.086
mikado.chr11G2353	MpCslD7	0.382	3.002	2.411	0.13	0.1	0.125	1.027	0.751	1.147	0.032	0	0	1.819	0.642	1.273
mikado.chr12G2602	MpCslD8	0.769	2.219	2.094	0.242	0.146	0.294	1.02	0.76	1.162	0.203	0	0	1.87	0.754	0.935
mikado.chr1G4753	MpCslE1	6.609	7.785	4.208	9.142	25.055	8.074	1.822	2.268	6.645	17.733	13.331	3.211	2.959	6.793	3.521
mikado.chr4G1639	MpCslE2	20.861	7.212	13.511	12.173	5.248	7.054	29.198	54.462	32.575	1.811	1.507	0.779	25.066	16.615	30.666
mikado.chr4G1640	MpCslE3	17.631	4.779	3.406	18.23	6.945	6.895	16.59	15.081	14.702	2.191	1.506	1.638	7.118	6.929	8.449
mikado.chr6G1778	MpCslE4	1.827	2.849	1.138	1.635	0.228	1.633	4.84	4.377	3.345	0	0.054	0	1.292	1.531	0.763
mikado.chr3G713	MpCslG1	17.56	20.309	22.089	19.386	6.355	15.47	43.164	36.13	55.368	0.629	0.472	0.058	18.566	12.446	15.52
mikado.chr9G1225	MpCslG2	3.145	3.064	2.292	3.39	3	2.707	5.262	6.19	9.782	3.878	5.472	15.223	3.457	3.312	4.471
mikado.chr9G1227	MpCslG3	2.039	2.971	1.654	3.277	5.133	2.221	1.266	1.27	2.89	1.169	2.462	0.905	1.503	1.254	1.562
mikado.chr9G1228	MpCslG4	0.071	0.346	0.463	0.111	0.084	0.231	0.244	0.384	0.602	0.027	0.03	0.031	0.453	0.044	0.204
mikado.chr5G745	MpCslG5	0.342	2.833	0.42	0.346	0.193	0.101	0.071	64.234	30.848	0.883	0.615	0.832	0.366	0.883	0.467
