# Supplementary material for: Genome-Wide Identification and Expression Analysis of the CesA/Csl Superfamily in Madhuca pasquieri
Source: Biology (Basel). 2026 Jun 6;15(12):895. doi: 10.3390/biology15120895 (PMC13295593; doi:10.3390/biology15120895)
Supplement: Supplementary file 1 [file biology-15-00895-s001.zip › Table S3.xlsx]

## Sheet: Sheet1
Table S3. Expression data of MpCesA/Csl genes in different clustered cells
GeneID	Name	Cluster 0	Cluster 1	Cluster 2	Cluster 3	Cluster 4	Cluster 5	Cluster 6	Cluster 7	Cluster 8	Cluster 9	Cluster 10	Cluster 11	Cluster 12	Cluster 13	Cluster 14	Cluster 15	Cluster 16	Cluster 17	Cluster 18	Cluster 19	Cluster 20	Cluster 21	Cluster 22	Cluster 23	Cluster 24
mikado.chr12G164	MpCesA1a	0.190687	0.238565	0.295075	0.198263	0.196139	0.202509	0.209335	0.257591	0.247599	0.287299	0.185754	0.211342	0.225533	0.1789	0.19518	0.299095	0.241659	0.204484	0.178959	0.182517	0.291148	0.225684	0.215113	0.246281	0.276194
mikado.chr12G163	MpCesA1b	1.01808	1.00592	1.17509	0.795416	0.921009	0.760207	0.943291	0.969544	0.866411	0.857668	0.964733	0.772633	0.734292	0.68055	0.778578	1.14681	0.850175	0.906898	0.833886	0.77176	0.945977	0.713111	1.11325	0.947752	1.40053
mikado.chr12G1025	MpCesA3a	0.274865	0.335838	0.371738	0.33291	0.260063	0.330316	0.367905	0.334626	0.331213	0.291472	0.320311	0.251085	0.379437	0.295068	0.33392	0.646552	0.345047	0.371166	0.276226	0.392329	0.430592	0.31842	0.482292	0.345083	0.647866
mikado.chr1G1910	MpCesA3b	1.72658	1.76171	1.64823	1.24588	1.41171	1.46983	1.56224	1.92185	1.30923	1.45524	1.41971	1.12719	1.55055	1.26791	1.47726	1.63253	1.41702	1.46619	1.18126	1.40595	1.52787	1.18603	2.16358	1.76271	1.90614
mikado.chr12G2243	MpCesA4	0.517576	0.758655	9.09986	0.567673	0.532758	0.680983	0.844569	0.515453	0.688874	0.708748	0.743707	0.855681	0.745658	3.17314	1.04072	0.775675	0.908331	0.701808	0.829454	1.26277	0.637414	0.754997	4.13745	0.841188	0.948199
mikado.chr5G1795	MpCesA6a	0.355959	0.40335	0.410399	0.552108	0.339144	0.478971	0.390826	0.297731	0.478012	0.352609	0.437609	0.361646	0.397325	0.436417	0.465881	0.495796	0.427688	0.4824	0.402908	0.484562	0.446342	0.480875	0.401261	0.452278	0.516501
mikado.chr2G3135	MpCesA6b	0.984014	0.948087	0.869178	0.662384	0.726504	0.725622	0.857495	0.890329	0.678938	0.687836	0.771041	0.706207	0.590176	0.66775	0.825268	0.839702	0.87273	0.897115	0.538	0.745592	0.679853	0.580739	0.939794	0.631529	1.37503
mikado.chr6G425	MpCesA6c	0.993603	1.35883	1.24214	0.706113	0.608032	0.686538	1.03269	1.3431	0.715674	0.744987	0.788077	0.83981	0.681841	0.701523	0.800987	0.915228	0.806277	0.626254	0.687864	0.687337	1.4767	0.679807	0.944125	0.733797	1.12735
mikado.chr6G426	MpCesA6d	0.986004	1.3022	1.19415	0.652029	0.658232	0.791648	1.458	1.32909	0.680871	0.69082	0.881468	0.912922	0.682564	0.715099	0.882939	1.08578	0.802112	0.841081	0.495114	0.788848	1.03773	0.794032	1.33491	0.681981	1.40562
mikado.chr2G2445	MpCesA6e	0.163424	0.18082	0.124636	0.117788	0.126827	0.0998778	0.196634	0.257316	0.112033	0.166422	0.123649	0.145761	0.166045	0.152702	0.11859	0.219703	0.156756	0.148686	0.0748464	0.177198	0.140582	0.0535958	0.273301	0.151711	0.208182
mikado.chr1G3062	MpCesA7a	0.121366	0.144103	3.24981	0.129964	0.118179	0.18185	0.218426	0.107855	0.174421	0.178149	0.231789	0.268468	0.130618	0.206597	0.247405	0.13961	0.208303	0.145187	0.158861	0.430954	0.109923	0.196975	2.77902	0.302822	0.117544
mikado.chr3G2851	MpCesA7b	0.343413	0.510748	9.71335	0.374059	0.339143	0.501987	0.687958	0.280342	0.488085	0.586033	0.643771	0.832391	0.631037	0.67773	0.837365	0.540308	0.688312	0.53226	0.818177	1.00804	0.329779	0.728836	0.996608	0.750871	0.783554
mikado.chr4G2750	MpCesA8a	0.0040409	0.00327962	0.022039	0.00394756	0.00343129	0.00478131	0.00478295	0.00541138	0.00841517	0.0123678	0.00343151	0.00984706	0	0.00803411	0.00578243	0.00172692	0.0019047	0.0048714	0.0188075	0.0097103	0.00792443	0	2.33236	0	0
mikado.chr4G727	MpCesA8b	0.312514	0.557338	8.36535	0.38606	0.323922	0.452474	0.635248	0.279937	0.50592	0.497259	0.655093	0.687367	0.689562	1.09729	0.781408	0.498318	0.696299	0.466532	0.502497	0.921377	0.292856	0.600473	1.0471	0.645442	0.770222
mikado.chr10G2503	MpCslA1	0.0076768	0.00793762	0.00610224	0.00396463	0.00604573	0.00219431	0.00451945	0.00325512	0	0.00440639	0.00427911	0	0.00193225	0.00715302	0.00400071	0	0.00480118	0	0	0.00842593	0.00781445	0	0.00765328	0.0233918	0
mikado.chr7G2905	MpCslA2	0	0.000600117	0.00616742	0.000208265	0.000924523	0	0.00176717	0.000477973	0.000937084	0	0	0	0	0	0	0.00442194	0	0	0	0	0	0	0.0303599	0	0
mikado.chr1G942	MpCslA3	0.00122301	0.00445603	0.00334198	0.00319806	0.00208895	0.00528579	0.00274759	0.00612127	0.000713779	0.150984	0	0.00386156	0.00198013	0	0	0.0125134	0	0	0	0	0	0	0	0.0560569	0.308275
mikado.chr9G2209	MpCslA4	0.101087	0.0730258	0.104113	0.0737946	0.0839956	0.0866007	0.321053	0.337181	0.0939337	0.156176	0.178178	0.0805208	0.129398	0.110549	0.140961	0.135104	0.159638	0.0687547	0.10512	0.114524	0.241585	0.0674959	0.177342	0.118556	0.32863
mikado.chr11G990	MpCslA5	0.394187	0.943397	1.48796	0.528299	0.264914	0.408711	0.851126	0.632782	0.374383	0.517829	0.511487	0.437977	0.328548	0.442159	0.536173	1.51522	0.587421	0.327144	0.494889	0.461348	0.4982	0.485634	0.50292	0.623989	0.852332
mikado.chr1G941	MpCslA6	0.262723	0.164033	0.209113	0.212178	0.154519	0.167599	0.21969	0.168554	0.20858	0.210731	0.206146	0.131883	0.195454	0.210927	0.130601	0.216308	0.193766	0.243246	0.199378	0.161224	0.155983	0.157921	0.155908	0.324605	0.357575
mikado.chr1G837	MpCslA7	0.0157219	0.0135733	0.0129499	0.0149859	0.0158112	0.0126324	0.00692492	0.0130395	0.0217846	0.00442229	0.00783057	0.0181662	0.0114254	0.0191217	0.0054691	0.00735537	0.00593549	0.00718332	0.0107789	0.0214658	0.0156751	0.00584208	0	0	0.0239216
mikado.chr1G4603	MpCslB1	0.385779	0.325049	0.172816	0.366349	0.703535	0.226913	0.290673	0.188093	0.354718	0.300003	0.260878	0.44716	0.275261	0.372673	0.363429	0.226174	0.255024	0.35682	0.329536	0.361344	0.565211	0.192076	0.410162	0.172082	0.501599
mikado.chr1G4606	MpCslB2	4.5258	2.06439	1.54727	2.89079	2.45656	1.71824	1.96631	3.28361	2.01221	2.33666	2.15681	2.44973	1.99315	3.07173	2.1572	2.16244	2.24406	1.89266	2.17839	2.15074	2.52475	1.47928	2.29666	2.48114	1.84441
mikado.chr12G102	MpCslC1	0.0461784	0.0580923	0.0681895	0.0716423	0.0519172	0.0883566	0.0593855	0.0829375	0.101075	0.0701047	0.0552724	0.0650179	0.0564273	0.0570425	0.0900104	0.135909	0.0498353	0.0535914	0.129493	0.0582985	0.0690935	0.106616	0.0716304	0.0507351	0.232559
mikado.chr12G2088	MpCslC2	0	0	0	0	0	0	0	0	0	0	0	0	0	0	0	0	0	0	0	0	0	0	0	0	0
mikado.chr2G2095	MpCslC3	0.020378	0.0212253	0.00979466	0.0240453	0.0332479	0.017037	0.0242794	0.107262	0.0157953	0.0345552	0.0183481	0.014886	0.0386379	0.019474	0.0314153	0.062635	0.0398166	0.0127489	0.0254922	0.00374725	0.0703396	0.00465832	0.0199478	0.0270673	0.0183086
mikado.chr5G3558	MpCslC4	0.0857334	0.0650929	0.0674993	0.0876913	0.0720653	0.123632	0.0521668	0.0790273	0.176635	0.0646069	0.0848088	0.0659469	0.0744483	0.100152	0.101409	0.0801474	0.0521578	0.11715	0.117432	0.0910899	0.0773413	0.0904541	0.055302	0.070261	0.089129
mikado.chr7G209	MpCslC5	0.0262889	0.0281679	0.0250781	0.017458	0.0264356	0.0164418	0.0323588	0.0571849	0.0273835	0.0602561	0.0321009	0.0231914	0.0243166	0.00935652	0.0214797	0.0237305	0.123978	0.0207479	0.0598002	0.0363365	0.0331192	0.0383448	0.018569	0.0482668	0.0854882
mikado.chr2G2974	MpCslC6	0.0133806	0.00800399	0.0204379	0.0230579	0.011349	0.0203328	0.0140896	0.0184229	0.027746	0.0194696	0.0248182	0.0126661	0.0203807	0.0173923	0.0014612	0.0487427	0	0.00443384	0.0299847	0.0137432	0	0.0363479	0.0296869	0.0689658	0.0418088
mikado.chr6G1382	MpCslC7	0.0469451	0.0457969	0.0497538	0.100929	0.0519984	0.0639234	0.0425723	0.0402741	0.0473718	0.0500773	0.0448951	0.0311386	0.0557093	0.0310304	0.0815447	0.0882131	0.0551078	0.0304251	0.0148892	0.05739	0.0737515	0.086223	0.0769201	0.16097	0.0819441
mikado.chr5G576	MpCslD1	0.00688301	0.00437211	0.00297627	0.00422473	0.00513092	0.00232904	0.00480177	0.00231851	0	0.00797519	0.00258601	0	0.00917886	0	0.00946946	0.00242215	0	0	0	0	0	0	0	0	0
mikado.chr7G1673	MpCslD2	0.11201	0.126546	0.0996813	0.149112	0.12869	0.147178	0.105301	0.194211	0.265201	0.156882	0.144063	0.125051	0.176467	0.216991	0.143601	0.227518	0.111477	0.124686	0.131831	0.0857995	0.222151	0.0839397	0.147698	0.164056	0.220537
mikado.chr10G2460	MpCslD3	0.00310233	0.00133033	0.00253524	0.00306448	0.00694582	0.00384441	0.00224874	0.00265785	0.00251655	0	0.00437438	0	0	0	0	0.00748503	0.00393881	0	0.00912617	0.011368	0	0	0	0	0
mikado.chr3G1394	MpCslD4	0.0314429	0.0337479	0.0205982	0.0713336	0.0290648	0.0646084	0.0235006	0.0231955	0.0645199	0.01925	0.0151076	0.0551816	0.0360969	0.0374686	0.0514889	0.130097	0.0303943	0.0235062	0.0297203	0.0476565	0.0695247	0.140616	0.0955161	0.0154589	0.0460152
mikado.chr10G685	MpCslD5	0.00109176	0	0.000740639	0.00459198	0	0.00247262	0.00380755	0.000894506	0.00228501	0.00176708	0.00557505	0.00238908	0	0.00951323	0	0.00863398	0	0.0120826	0.132781	0	0	0	0	0	0
mikado.chr8G1904	MpCslD6	0	0.000526332	0	0.000255558	0.000349757	0.000418817	0	0	0.0025231	0	0	0	0	0	0	0	0	0	0	0	0	0	0	0	0
mikado.chr11G2353	MpCslD7	0.000589994	0	0	0	0.000757934	0.000983602	0.000392359	0	0	0.00448215	0.00194352	0.00280445	0	0	0	0.00305341	0	0	0	0	0	0	0.0184472	0.0241153	1.32953
mikado.chr12G2602	MpCslD8	0.00013626	0.00136362	0.00033896	0.000646721	0.000661618	0.000409781	0.00212402	0	0	0.0100969	0	0	0	0	0.00423722	0.00903947	0	0	0	0	0	0	0	0.0256312	0.749574
mikado.chr1G4753	MpCslE1	0.0169528	0.0165428	0.0156049	0.0524917	0.01992	0.0139791	0.0252859	0.0125513	0.0220541	0.0243714	0.0272963	0.0346559	0.0207782	0.0224433	0.0464581	0.115869	0	0.00457105	0.337858	0	0.0197424	0.0151929	0.00577132	0	0.00657867
mikado.chr4G1639	MpCslE2	1.9668	1.66651	1.13026	3.29572	1.84724	1.96502	1.65178	1.48755	1.49856	1.59818	1.68634	1.44755	2.21842	1.67306	1.7455	1.54373	1.40119	1.94145	1.77993	1.69399	1.3964	1.90189	1.85234	1.27668	1.72742
mikado.chr4G1640	MpCslE3	0.147281	0.0479487	0.0676366	0.131925	0.0721386	0.0782594	0.284802	0.0646058	0.11557	0.118369	1.22973	0.109997	0.0823976	0.152791	0.116727	0.113649	0.114802	0.0767559	0.167005	0.107225	0.0850893	0.0639498	0.105517	0.0355	0.12847
mikado.chr6G1778	MpCslE4	0.0569932	0.0159615	0.020333	0.0458516	0.0626835	0.0347509	0.0302206	0.0284368	0.0451271	0.0185885	0.0384259	0.0506334	0.0185857	0.0222654	0.0298765	0.0138701	0.00998892	0.0257615	0.0340934	0.022621	0.0307155	0.0167225	0.0541578	0.0508055	0
mikado.chr3G713	MpCslG1	0.502371	0.496274	0.305576	0.786884	0.638442	0.435768	0.484943	0.466494	0.46982	0.46295	0.394277	0.479817	0.414166	0.41599	0.384535	0.500783	0.37259	0.417957	0.546877	0.589458	0.291181	0.474604	0.359907	0.350372	0.290893
mikado.chr9G1225	MpCslG2	0.230864	0.256121	0.268258	0.215115	0.204151	0.198754	0.193856	0.213347	0.173548	0.179371	0.137813	0.167862	0.17074	0.133342	0.178548	0.134998	0.180752	0.185899	0.248067	0.15788	0.191154	0.17547	0.156016	0.169343	0.218874
mikado.chr9G1227	MpCslG3	0.020577	0.0225442	0.0421436	0.0415475	0.020996	0.0376432	0.0568509	0.0398349	0.022947	0.0247909	0.0484771	0.0662778	0.0761776	0.0379371	0.00413642	0.0208496	0.055904	0.0298605	0.138432	0.0269661	0.0139616	0.044693	0.0221783	0.0806289	0.0448318
mikado.chr9G1228	MpCslG4	0.00261868	0.00702381	0.00580139	0.00829062	0.00528458	0.0208709	0.00294586	0.0161431	0.00805238	0.00164466	0.0020895	0.00552688	0.00770998	0.00951871	0.0130789	0.0131931	0.0282842	0	0.0198028	0.00910368	0.00931723	0.00893295	0.0235393	0	0
mikado.chr5G745	MpCslG5	0	0	0.000173539	0.000452933	0	0.0126976	0	0	0	0	0	0	0	0	0.00791239	0	0.00459528	0	0	0	0	0	0	0	0
