# Supplementary material for: Genome-Wide Identification and Expression Analysis of the CesA/Csl Superfamily in Madhuca pasquieri
Source: Biology (Basel). 2026 Jun 6;15(12):895. doi: 10.3390/biology15120895 (PMC13295593; doi:10.3390/biology15120895)
Supplement: Supplementary file 1 [file biology-15-00895-s001.zip › Table S4.xlsx]

## Sheet: Sheet1
Table S4. Expression data of differentially expressed genes across different cell types
Cluster	GeneID	Gene Name	CK	SA	cells.1	cells.2	pct.1	pct.2	log2FC	p_value	p_val_adjust	significance
glBS	mikado.chr12G164	MpCesA1a	0.232013	0.351511	1486	640	0.056	0.103	0.599153	2.02e-05	0.771336	up
bulk	mikado.chr12G163	MpCesA1b	0.785073	1.09718	34182	31052	0.168	0.297	0.482851	0	0	up
glBS	mikado.chr12G163	MpCesA1b	0.887425	1.35112	1486	640	0.181	0.312	0.606399	1.04e-14	3.97e-10	up
glEC	mikado.chr12G163	MpCesA1b	0.792366	1.0906	3927	3396	0.164	0.277	0.460827	2.68e-53	1.02e-48	up
glMC	mikado.chr12G163	MpCesA1b	0.803659	1.23388	9515	8892	0.176	0.328	0.618486	9.72e-171	3.72e-166	up
glUnknown	mikado.chr12G163	MpCesA1b	0.749187	1.00843	8533	5981	0.163	0.288	0.42866	1.26e-134	4.8e-130	up
glXY	mikado.chr12G163	MpCesA1b	0.790176	1.14244	3628	7299	0.168	0.308	0.531812	1.61e-87	6.15e-83	up
glEC	mikado.chr12G1025	MpCesA3a	0.302358	0.416942	3927	3396	0.066	0.12	0.463456	3.44e-27	1.32e-22	up
glMC	mikado.chr12G1025	MpCesA3a	0.245758	0.351012	9515	8892	0.057	0.111	0.514106	1.13e-72	4.32e-68	up
bulk	mikado.chr12G2243	MpCesA4	0.749164	2.5278	34182	31052	0.109	0.344	1.75439	0	0	up
glBS	mikado.chr12G2243	MpCesA4	0.502348	1.075	1486	640	0.091	0.266	1.09742	5.52e-30	2.11e-25	up
glEC	mikado.chr12G2243	MpCesA4	0.418335	1.24485	3927	3396	0.085	0.265	1.57302	3.21e-97	1.23e-92	up
glGC	mikado.chr12G2243	MpCesA4	0.386979	1.62388	409	298	0.068	0.359	2.06883	2.85e-22	1.09e-17	up
glMC	mikado.chr12G2243	MpCesA4	0.329549	0.793761	9515	8892	0.073	0.214	1.26796	7.26e-193	2.78e-188	up
glPC	mikado.chr12G2243	MpCesA4	0.393269	1.2666	608	237	0.081	0.228	1.68711	1.55e-07	0.00591798	up
glPH	mikado.chr12G2243	MpCesA4	0.503152	1.87788	866	685	0.092	0.345	1.89983	5.35e-34	2.04e-29	up
glPR	mikado.chr12G2243	MpCesA4	0.367382	1.02015	3178	3074	0.079	0.254	1.47318	9.97e-85	3.81e-80	up
glUnknown	mikado.chr12G2243	MpCesA4	0.348599	0.901244	8533	5981	0.073	0.24	1.37009	1.64e-199	6.26e-195	up
glXP	mikado.chr12G2243	MpCesA4	0.462675	1.52458	2032	550	0.09	0.34	1.72012	3.33e-45	1.27e-40	up
glXY	mikado.chr12G2243	MpCesA4	3.90507	7.54685	3628	7299	0.372	0.675	0.95051	1.38e-198	5.29e-194	up
glBS	mikado.chr5G1795	MpCesA6a	0.451177	0.584885	1486	640	0.094	0.15	0.374388	2.35e-07	0.00899691	up
glGC	mikado.chr5G1795	MpCesA6a	0.373814	0.501629	409	298	0.078	0.138	0.424202	0.00251351	1	up
glMC	mikado.chr5G1795	MpCesA6a	0.318425	0.418658	9515	8892	0.075	0.126	0.394708	8.97e-56	3.43e-51	up
glUnknown	mikado.chr5G1795	MpCesA6a	0.364673	0.473731	8533	5981	0.083	0.145	0.377376	3.97e-70	1.52e-65	up
bulk	mikado.chr2G3135	MpCesA6b	0.604498	1.0408	34182	31052	0.131	0.274	0.78378	0	0	up
glBS	mikado.chr2G3135	MpCesA6b	0.756539	1.06694	1486	640	0.148	0.259	0.495938	2.76e-13	1.06e-08	up
glEC	mikado.chr2G3135	MpCesA6b	0.619775	1.08992	3927	3396	0.135	0.274	0.814305	1.97e-61	7.55e-57	up
glGC	mikado.chr2G3135	MpCesA6b	0.60055	1.24629	409	298	0.122	0.292	1.05316	2.59e-08	0.000991	up
glMC	mikado.chr2G3135	MpCesA6b	0.595549	1.22084	9515	8892	0.136	0.312	1.03545	2.36e-202	9.01e-198	up
glPC	mikado.chr2G3135	MpCesA6b	0.572844	1.00608	608	237	0.117	0.27	0.812421	7.89e-10	3.02e-05	up
glPH	mikado.chr2G3135	MpCesA6b	0.606682	1.04508	866	685	0.127	0.266	0.784504	2.64e-15	1.01e-10	up
glUnknown	mikado.chr2G3135	MpCesA6b	0.586481	1.01246	8533	5981	0.129	0.27	0.787607	4.77e-133	1.83e-128	up
glXP	mikado.chr2G3135	MpCesA6b	0.601162	0.966285	2032	550	0.118	0.265	0.684603	1.67e-27	6.38e-23	up
glXY	mikado.chr2G3135	MpCesA6b	0.55162	0.918381	3628	7299	0.121	0.25	0.735314	1.56e-78	5.96e-74	up
bulk	mikado.chr6G425	MpCesA6c	0.618116	1.30261	34182	31052	0.129	0.305	1.07533	0	0	up
glBS	mikado.chr6G425	MpCesA6c	0.796454	1.40211	1486	640	0.15	0.323	0.815861	5.09e-22	1.95e-17	up
glEC	mikado.chr6G425	MpCesA6c	0.61678	1.36518	3927	3396	0.13	0.306	1.14614	1.67e-79	6.37e-75	up
glGC	mikado.chr6G425	MpCesA6c	0.535747	1.17757	409	298	0.105	0.319	1.13605	8.95e-15	3.42e-10	up
glMC	mikado.chr6G425	MpCesA6c	0.565726	1.3873	9515	8892	0.124	0.311	1.29396	1.55e-217	5.92e-213	up
glPC	mikado.chr6G425	MpCesA6c	0.536382	1.1043	608	237	0.102	0.245	1.04166	5.43e-08	0.00207838	up
glPH	mikado.chr6G425	MpCesA6c	0.433545	1.18489	866	685	0.092	0.292	1.45029	2.52e-25	9.65e-21	up
glPR	mikado.chr6G425	MpCesA6c	0.566467	0.799642	3178	3074	0.12	0.221	0.497288	3.88e-44	1.48e-39	up
glUnknown	mikado.chr6G425	MpCesA6c	0.678037	1.35236	8533	5981	0.138	0.312	0.995934	1.24e-156	4.73e-152	up
glXP	mikado.chr6G425	MpCesA6c	0.579564	1.21854	2032	550	0.118	0.302	1.07198	1.34e-28	5.12e-24	up
glXY	mikado.chr6G425	MpCesA6c	0.676856	1.36158	3628	7299	0.146	0.329	1.00825	2.86e-106	1.09e-101	up
bulk	mikado.chr6G426	MpCesA6d	0.63063	1.36038	34182	31052	0.128	0.306	1.10902	0	0	up
glBS	mikado.chr6G426	MpCesA6d	0.778007	1.603	1486	640	0.156	0.358	1.04282	4.57e-26	1.75e-21	up
glEC	mikado.chr6G426	MpCesA6d	0.758666	1.90251	3927	3396	0.149	0.361	1.32625	9.41e-99	3.6e-94	up
glGC	mikado.chr6G426	MpCesA6d	0.696862	0.946566	409	298	0.149	0.258	0.441777	1.6e-05	0.610801	up
glMC	mikado.chr6G426	MpCesA6d	0.556588	1.43008	9515	8892	0.114	0.309	1.36126	1.24e-244	4.74e-240	up
glPC	mikado.chr6G426	MpCesA6d	0.787565	1.1163	608	237	0.158	0.274	0.503197	2.18e-05	0.831879	up
glPH	mikado.chr6G426	MpCesA6d	0.600104	1.17375	866	685	0.12	0.258	0.967726	1.22e-12	4.67e-08	up
glPR	mikado.chr6G426	MpCesA6d	0.616238	0.98155	3178	3074	0.134	0.252	0.671488	1.74e-40	6.67e-36	up
glUnknown	mikado.chr6G426	MpCesA6d	0.617765	1.29529	8533	5981	0.123	0.297	1.06803	6.03e-164	2.31e-159	up
glXP	mikado.chr6G426	MpCesA6d	0.576235	1.06745	2032	550	0.114	0.282	0.889329	9.97e-28	3.81e-23	up
glXY	mikado.chr6G426	MpCesA6d	0.672719	1.27925	3628	7299	0.143	0.313	0.927123	4.7e-98	1.8e-93	up
bulk	mikado.chr1G3062	MpCesA7a	0.160808	0.849379	34182	31052	0.025	0.15	2.40035	0	0	up
glGC	mikado.chr1G3062	MpCesA7a	0.0832867	0.379885	409	298	0.02	0.111	2.18805	8.58e-07	0.032813	up
glPC	mikado.chr1G3062	MpCesA7a	0.0608847	0.463123	608	237	0.013	0.105	2.92519	4.07e-08	0.00155726	up
glPH	mikado.chr1G3062	MpCesA7a	0.0964596	0.568461	866	685	0.021	0.13	2.55782	4.74e-17	1.81e-12	up
glXP	mikado.chr1G3062	MpCesA7a	0.0559438	0.612141	2032	550	0.011	0.156	3.44947	7.25e-40	2.77e-35	up
glXY	mikado.chr1G3062	MpCesA7a	1.06713	2.70114	3628	7299	0.133	0.377	1.33975	4.37e-170	1.67e-165	up
bulk	mikado.chr3G2851	MpCesA7b	0.423885	2.55542	34182	31052	0.053	0.314	2.59153	0	0	up
glBS	mikado.chr3G2851	MpCesA7b	0.215458	1.12031	1486	640	0.04	0.256	2.37788	2.71e-46	1.04e-41	up
glEC	mikado.chr3G2851	MpCesA7b	0.18355	1.16994	3927	3396	0.035	0.235	2.67153	2.13e-155	8.15e-151	up
glGC	mikado.chr3G2851	MpCesA7b	0.17481	1.39309	409	298	0.037	0.315	2.9937	2.31e-24	8.84e-20	up
glMC	mikado.chr3G2851	MpCesA7b	0.138362	0.636847	9515	8892	0.029	0.163	2.20169	8.42e-236	3.22e-231	up
glPC	mikado.chr3G2851	MpCesA7b	0.210347	1.32363	608	237	0.041	0.236	2.65309	4.11e-15	1.57e-10	up
glPH	mikado.chr3G2851	MpCesA7b	0.30594	1.6303	866	685	0.057	0.311	2.41343	9.61e-41	3.68e-36	up
glPR	mikado.chr3G2851	MpCesA7b	0.157832	0.898072	3178	3074	0.031	0.217	2.50768	8.78e-125	3.36e-120	up
glUnknown	mikado.chr3G2851	MpCesA7b	0.119463	0.772451	8533	5981	0.025	0.193	2.69186	4.03e-268	1.54e-263	up
glXP	mikado.chr3G2851	MpCesA7b	0.189868	1.58986	2032	550	0.034	0.333	3.06516	3.81e-77	1.46e-72	up
glXY	mikado.chr3G2851	MpCesA7b	2.69037	8.06924	3628	7299	0.242	0.681	1.58459	0	0	up
bulk	mikado.chr4G727	MpCesA8b	0.388161	2.28185	34182	31052	0.054	0.303	2.55517	0	0	up
glBS	mikado.chr4G727	MpCesA8b	0.24684	1.11761	1486	640	0.043	0.244	2.17832	3.07e-41	1.18e-36	up
glEC	mikado.chr4G727	MpCesA8b	0.18473	1.1054	3927	3396	0.036	0.227	2.58042	3.96e-143	1.51e-138	up
glGC	mikado.chr4G727	MpCesA8b	0.201164	1.37586	409	298	0.037	0.289	2.77328	2.42e-21	9.27e-17	up
glMC	mikado.chr4G727	MpCesA8b	0.126017	0.592576	9515	8892	0.027	0.156	2.23249	2.8e-237	1.07e-232	up
glPC	mikado.chr4G727	MpCesA8b	0.0915481	1.37885	608	237	0.02	0.3	3.91132	3.64e-30	1.39e-25	up
glPH	mikado.chr4G727	MpCesA8b	0.23841	1.56719	866	685	0.042	0.304	2.71615	1.03e-46	3.94e-42	up
glPR	mikado.chr4G727	MpCesA8b	0.132636	0.808475	3178	3074	0.026	0.197	2.60682	1.64e-116	6.26e-112	up
glUnknown	mikado.chr4G727	MpCesA8b	0.126434	0.707269	8533	5981	0.027	0.174	2.48294	6.5e-217	2.48e-212	up
glXP	mikado.chr4G727	MpCesA8b	0.253673	1.43786	2032	550	0.047	0.309	2.50241	3.06e-59	1.17e-54	up
glXY	mikado.chr4G727	MpCesA8b	2.37502	7.09699	3628	7299	0.252	0.672	1.57923	0	0	up
bulk	mikado.chr11G990	MpCslA5	0.398336	0.929205	34182	31052	0.08	0.217	1.2218	0	0	up
glEC	mikado.chr11G990	MpCslA5	0.443976	1.16806	3927	3396	0.089	0.246	1.39536	5.11e-76	1.95e-71	up
glGC	mikado.chr11G990	MpCslA5	0.411288	0.829161	409	298	0.083	0.221	1.01132	2.57e-08	0.000981	up
glMC	mikado.chr11G990	MpCslA5	0.285815	0.746081	9515	8892	0.062	0.178	1.38394	2.34e-142	8.96e-138	up
glPC	mikado.chr11G990	MpCslA5	0.524873	0.909041	608	237	0.102	0.211	0.792262	3.64e-05	1	up
glPH	mikado.chr11G990	MpCslA5	0.434896	0.611123	866	685	0.083	0.158	0.490698	6.65e-11	2.54e-06	up
glPR	mikado.chr11G990	MpCslA5	0.316103	0.502906	3178	3074	0.065	0.137	0.669723	5.91e-33	2.26e-28	up
glUnknown	mikado.chr11G990	MpCslA5	0.427766	0.83747	8533	5981	0.083	0.203	0.969053	8.11e-120	3.1e-115	up
glXP	mikado.chr11G990	MpCslA5	0.27456	0.743182	2032	550	0.055	0.202	1.43626	3.78e-29	1.44e-24	up
glXY	mikado.chr11G990	MpCslA5	0.704184	1.38812	3628	7299	0.134	0.311	0.979003	6.98e-109	2.67e-104	up
glMC	mikado.chr1G4603	MpCslB1	0.544082	0.403989	9515	8892	0.106	0.1	-0.429417	2.97e-23	1.14e-18	down
bulk	mikado.chr1G4606	MpCslB2	2.89439	2.13975	34182	31052	0.425	0.397	-0.435796	1.67982319586024e-322	6.4243158302479e-318	down
glBS	mikado.chr1G4606	MpCslB2	2.24634	1.38369	1486	640	0.355	0.314	-0.699022	1.31e-17	5e-13	down
glEC	mikado.chr1G4606	MpCslB2	2.38912	1.65748	3927	3396	0.376	0.341	-0.527461	1.87e-46	7.16e-42	down
glGC	mikado.chr1G4606	MpCslB2	2.60307	1.75133	409	298	0.384	0.359	-0.571739	1.29e-05	0.491735	down
glPC	mikado.chr1G4606	MpCslB2	2.27755	1.47292	608	237	0.345	0.342	-0.628768	2.42e-08	0.000926	down
glPH	mikado.chr1G4606	MpCslB2	2.55354	1.65155	866	685	0.398	0.328	-0.628643	4.25e-11	1.63e-06	down
glPR	mikado.chr1G4606	MpCslB2	2.15967	1.2536	3178	3074	0.352	0.283	-0.784688	4.86e-51	1.86e-46	down
glUnknown	mikado.chr1G4606	MpCslB2	3.04106	2.13404	8533	5981	0.435	0.409	-0.51097	2.64e-92	1.01e-87	down
glXP	mikado.chr1G4606	MpCslB2	2.17729	1.40233	2032	550	0.346	0.345	-0.634669	4.03e-24	1.54e-19	down
glXY	mikado.chr1G4606	MpCslB2	2.6348	1.53356	3628	7299	0.403	0.337	-0.780766	3.51e-106	1.34e-101	down
glXP	mikado.chr5G3558	MpCslC4	0.141145	0.307756	2032	550	0.031	0.111	1.12406	5.36e-17	2.05e-12	up
glXY	mikado.chr4G1639	MpCslE2	1.93727	1.15414	3628	7299	0.325	0.279	-0.747163	1.23e-89	4.7e-85	down
glEC	mikado.chr4G1640	MpCslE3	0.391374	0.515457	3927	3396	0.08	0.109	0.397215	7.88e-07	0.030127	up
bulk	mikado.chr3G713	MpCslG1	0.578388	0.411836	34182	31052	0.126	0.12	-0.489866	2.4e-194	9.17e-190	down
glEC	mikado.chr3G713	MpCslG1	0.539707	0.39659	3927	3396	0.116	0.11	-0.444432	1.84e-19	7.03e-15	down
glMC	mikado.chr3G713	MpCslG1	0.639379	0.453044	9515	8892	0.142	0.136	-0.496928	5.6e-59	2.14e-54	down
glPH	mikado.chr3G713	MpCslG1	0.558331	0.310207	866	685	0.115	0.085	-0.847683	3.39e-05	1	down
glPR	mikado.chr3G713	MpCslG1	0.511165	0.36091	3178	3074	0.112	0.107	-0.502031	9.62e-18	3.68e-13	down
glXY	mikado.chr3G713	MpCslG1	0.49882	0.316686	3628	7299	0.11	0.09	-0.655297	7.28e-21	2.79e-16	down
